# Supplementary material for: Same Invasion, Different Routes: Helminth Assemblages May Favor the Invasion Success of the House Mouse in Senegal
Source: Front Vet Sci. 2021 Oct 26;8:740617. doi: 10.3389/fvets.2021.740617 (PMC8576305; doi:10.3389/fvets.2021.740617)
Supplement: Supplementary Material 1 — Datasets considered for the Generalized Linear Mixed Models (GLMMs) and the Multiple Component Analysis (MCA). Datasets for GLMMs are provided specifically for Mus musculus domesticus and Mastomys erythroleucus as analyses were made separately for native and invasive rodent species. [file Table_1.XLSX]

## Sheet: Mus musculus domesticus dataset
Individual_code	Rodent_species	Site	Habitat_axis1	Habitat_axis2	Sampling_zone	Gender	Body_mass	Gongylonema-prevalence	Pterygodermatites_senegalensis-prevalence	Pterygodermatites_sp-prevalence	Aspiculuris_tetraptera-prevalence	Aspiculuris_africana-prevalence	Syphacia_obvelata-prevalence	Mathevotaenia_symmetrica-prevalence	Overall_prevalence	Overall_richness	Pterygodermatites_senegalensis-abundance	Pterygodermatites_sp-abundance	Aspiculuris_tetraptera-abundance	Aspiculuris_africana-abundance	Syphacia_obvelata-abundance	Mathevotaenia_symmetrica-abundance	Presence_level-Mastomys erythroleucus
CB3881	Mus musculus domesticus	Diomandou Diery	-0,904421339322114	0,159855341910477	River_valley	female	7.5	0	0	0	0	0	0	0	0	0	0	0	0	0	0	0	co-existing
CB3882	Mus musculus domesticus	Diomandou Diery	1,5764303309268	0,447179264743912	River_valley	male	14	0	0	0	0	0	0	0	0	0	0	0	0	0	0	0	co-existing
CB3884	Mus musculus domesticus	Diomandou Diery	-0,342111008545588	0,315201504595315	River_valley	female	18.5	0	0	0	0	0	0	0	0	0	0	0	0	0	0	0	co-existing
CB3885	Mus musculus domesticus	Diomandou Diery	0,639985040620001	0,519516956706578	River_valley	female	15	0	0	0	0	0	0	1	1	1	0	0	0	0	0	1	co-existing
CB3886	Mus musculus domesticus	Diomandou Diery	0,639985040620001	0,519516956706578	River_valley	female	15	0	0	0	0	0	0	0	0	0	0	0	0	0	0	0	co-existing
CB3887	Mus musculus domesticus	Diomandou Diery	1,5764303309268	0,447179264743912	River_valley	male	13	0	0	0	0	0	0	0	0	0	0	0	0	0	0	0	co-existing
CB3889	Mus musculus domesticus	Diomandou Diery	0,639985040620001	0,519516956706578	River_valley	female	10.5	0	0	0	0	0	0	0	0	0	0	0	0	0	0	0	co-existing
CB3890	Mus musculus domesticus	Diomandou Diery	0,639985040620001	0,519516956706578	River_valley	female	12	0	0	0	0	0	0	0	0	0	0	0	0	0	0	0	co-existing
CB3891	Mus musculus domesticus	Diomandou Diery	0,594334281761216	0,242863812632649	River_valley	female	13	0	0	0	0	0	0	0	0	0	0	0	0	0	0	0	co-existing
CB3892	Mus musculus domesticus	Diomandou Diery	1,5764303309268	0,447179264743912	River_valley	female	11	0	0	0	0	0	0	0	0	0	0	0	0	0	0	0	co-existing
CB3893	Mus musculus domesticus	Diomandou Diery	1,5764303309268	0,447179264743912	River_valley	female	7	0	0	0	0	0	0	0	0	0	0	0	0	0	0	0	co-existing
CB3909	Mus musculus domesticus	Diomandou Diery	-0,904421339322114	0,159855341910477	River_valley	male	15	0	0	0	0	0	0	0	0	0	0	0	0	0	0	0	co-existing
CB3911	Mus musculus domesticus	Diomandou Diery	-0,342111008545588	0,315201504595315	River_valley	female	16	0	0	0	0	0	0	0	0	0	0	0	0	0	0	0	co-existing
CB3912	Mus musculus domesticus	Diomandou Diery	1,5764303309268	0,447179264743912	River_valley	male	13	0	0	0	0	0	0	1	1	1	0	0	0	0	0	4	co-existing
CB3913	Mus musculus domesticus	Diomandou Diery	1,5764303309268	0,447179264743912	River_valley	female	14	0	0	0	0	0	0	0	0	0	0	0	0	0	0	0	co-existing
CB3914	Mus musculus domesticus	Diomandou Diery	0,639985040620001	0,519516956706578	River_valley	female	13	0	0	0	0	0	0	0	0	0	0	0	0	0	0	0	co-existing
CB3935	Mus musculus domesticus	Diomandou Walo	1,5764303309268	0,447179264743912	River_valley	female	10	0	0	0	0	0	0	0	0	0	0	0	0	0	0	0	co-existing
CB3939	Mus musculus domesticus	Diomandou Walo	1,5764303309268	0,447179264743912	River_valley	male	12	0	1	0	0	0	0	0	1	1	1	0	0	0	0	0	co-existing
CB3942	Mus musculus domesticus	Diomandou Walo	1,5764303309268	0,447179264743912	River_valley	female	13	0	0	0	0	0	0	0	0	0	0	0	0	0	0	0	co-existing
CB3958	Mus musculus domesticus	Diomandou Walo	1,5764303309268	0,447179264743912	River_valley	male	11.5	0	0	0	0	0	0	0	0	0	0	0	0	0	0	0	co-existing
CB3967	Mus musculus domesticus	Diomandou Walo	-0,742472765638527	-1,02723435969281	River_valley	female	13	0	0	0	0	0	0	0	0	0	0	0	0	0	0	0	co-existing
CB3968	Mus musculus domesticus	Diomandou Walo	-0,904421339322114	0,159855341910477	River_valley	male	13	0	0	0	0	0	0	0	0	0	0	0	0	0	0	0	co-existing
CB3971	Mus musculus domesticus	Diomandou Walo	-0,904421339322114	0,159855341910477	River_valley	female	13.5	0	0	0	0	0	0	0	0	0	0	0	0	0	0	0	co-existing
CB3973	Mus musculus domesticus	Diomandou Walo	-0,904421339322114	0,159855341910477	River_valley	male	11.5	0	0	0	0	0	0	0	0	0	0	0	0	0	0	0	co-existing
CB3974	Mus musculus domesticus	Diomandou Walo	-0,904421339322114	0,159855341910477	River_valley	male	12	0	0	0	0	0	0	1	1	1	0	0	0	0	0	6	co-existing
CB3978	Mus musculus domesticus	Aere Lao	-0,342111008545588	0,315201504595315	River_valley	female	9	0	0	0	0	0	0	0	0	0	0	0	0	0	0	0	co-existing
CB3979	Mus musculus domesticus	Aere Lao	-0,742472765638527	-1,02723435969281	River_valley	male	9	0	0	0	0	0	0	0	0	0	0	0	0	0	0	0	co-existing
CB3980	Mus musculus domesticus	Aere Lao	0,200605379405387	-2,08629317535249	River_valley	female	21	0	0	0	0	0	0	1	1	1	0	0	0	0	0	6	co-existing
CB3981	Mus musculus domesticus	Aere Lao	-0,180162434862002	-0,871888197007975	River_valley	female	17	0	0	0	0	0	0	0	0	0	0	0	0	0	0	0	co-existing
CB3982	Mus musculus domesticus	Aere Lao	-0,904421339322114	0,159855341910477	River_valley	female	13	0	0	0	0	0	0	1	1	1	0	0	0	0	0	2	co-existing
CB3983	Mus musculus domesticus	Aere Lao	-0,904421339322114	0,159855341910477	River_valley	female	17.5	0	0	0	0	0	0	1	1	1	0	0	0	0	0	1	co-existing
CB3984	Mus musculus domesticus	Aere Lao	-0,904421339322114	0,159855341910477	River_valley	male	11.5	0	0	0	0	0	0	1	1	1	0	0	0	0	0	1	co-existing
CB3986	Mus musculus domesticus	Aere Lao	-0,237441169643822	-0,412486676910013	River_valley	female	13.5	0	0	0	0	0	0	0	0	0	0	0	0	0	0	0	co-existing
CB3987	Mus musculus domesticus	Aere Lao	-0,742472765638527	-1,02723435969281	River_valley	male	11	0	0	0	0	0	0	0	0	0	0	0	0	0	0	0	co-existing
CB3988	Mus musculus domesticus	Aere Lao	-0,904421339322114	0,159855341910477	River_valley	female	9	0	0	0	0	0	0	1	1	1	0	0	0	0	0	1	co-existing
CB3989	Mus musculus domesticus	Aere Lao	-0,742472765638527	-1,02723435969281	River_valley	male	12	0	0	0	0	0	0	1	1	1	0	0	0	0	0	1	co-existing
CB3990	Mus musculus domesticus	Aere Lao	-0,342111008545588	0,315201504595315	River_valley	female	14.5	0	0	0	0	0	0	0	0	0	0	0	0	0	0	0	co-existing
CB3991	Mus musculus domesticus	Aere Lao	-0,342111008545588	0,315201504595315	River_valley	female	17	0	0	0	1	0	0	0	1	1	0	0	5	0	0	0	co-existing
CB3992	Mus musculus domesticus	Aere Lao	-0,342111008545588	0,315201504595315	River_valley	male	14	0	0	0	0	0	0	1	1	1	0	0	0	0	0	1	co-existing
CB3994	Mus musculus domesticus	Aere Lao	-0,904421339322114	0,159855341910477	River_valley	male	9	0	0	0	0	0	0	0	0	0	0	0	0	0	0	0	co-existing
CB3995	Mus musculus domesticus	Aere Lao	-0,904421339322114	0,159855341910477	River_valley	female	16	0	0	0	0	0	0	0	0	0	0	0	0	0	0	0	co-existing
CB3996	Mus musculus domesticus	Aere Lao	-0,904421339322114	0,159855341910477	River_valley	female	20	0	0	0	0	0	0	0	0	0	0	0	0	0	0	0	co-existing
CB3997	Mus musculus domesticus	Aere Lao	-0,904421339322114	0,159855341910477	River_valley	female	11.5	0	0	0	0	0	0	0	0	0	0	0	0	0	0	0	co-existing
CB4001	Mus musculus domesticus	Aere Lao	-0,904421339322114	0,159855341910477	River_valley	female	18.5	0	0	0	0	0	0	0	0	0	0	0	0	0	0	0	co-existing
CB4002	Mus musculus domesticus	Aere Lao	-0,742472765638527	-1,02723435969281	River_valley	female	13	0	0	0	0	0	0	0	0	0	0	0	0	0	0	0	co-existing
CB4005	Mus musculus domesticus	Aere Lao	0,906603453205354	-1,39526092640204	River_valley	male	12	0	0	0	0	0	0	1	1	1	0	0	0	0	0	1	co-existing
CB4014	Mus musculus domesticus	Aere Lao	-0,342111008545588	0,315201504595315	River_valley	female	15	0	0	0	0	0	0	0	0	0	0	0	0	0	0	0	co-existing
CB4015	Mus musculus domesticus	Aere Lao	-0,742472765638527	-1,02723435969281	River_valley	male	12.5	0	0	0	0	0	0	0	0	0	0	0	0	0	0	0	co-existing
CB4017	Mus musculus domesticus	Aere Lao	0,200605379405387	-2,08629317535249	River_valley	male	15.5	0	0	0	0	0	0	0	0	0	0	0	0	0	0	0	co-existing
CB4018	Mus musculus domesticus	Aere Lao	-0,904421339322114	0,159855341910477	River_valley	female	14.5	0	0	0	1	0	0	0	1	1	0	0	1	0	0	0	co-existing
CB4019	Mus musculus domesticus	Aere Lao	-0,742472765638527	-1,02723435969281	River_valley	female	12	0	0	0	0	0	0	1	1	1	0	0	0	0	0	3	co-existing
CB4020	Mus musculus domesticus	Aere Lao	-0,742472765638527	-1,02723435969281	River_valley	female	22	0	0	0	0	0	0	1	1	1	0	0	0	0	0	1	co-existing
CB4021	Mus musculus domesticus	Aere Lao	-0,342111008545588	0,315201504595315	River_valley	female	14.5	0	0	0	0	0	0	1	1	1	0	0	0	0	0	3	co-existing
CB4022	Mus musculus domesticus	Aere Lao	-0,342111008545588	0,315201504595315	River_valley	female	14	0	0	0	1	0	0	1	1	2	0	0	8	0	0	1	co-existing
CB4023	Mus musculus domesticus	Aere Lao	-0,342111008545588	0,315201504595315	River_valley	male	11	0	0	0	1	0	0	1	1	2	0	0	6	0	0	5	co-existing
CB4024	Mus musculus domesticus	Aere Lao	-0,904421339322114	0,159855341910477	River_valley	male	10	0	0	0	0	0	0	0	0	0	0	0	0	0	0	0	co-existing
CB4025	Mus musculus domesticus	Aere Lao	-0,342111008545588	0,315201504595315	River_valley	female	13	0	0	0	0	0	0	1	1	1	0	0	0	0	0	2	co-existing
CB4026	Mus musculus domesticus	Dodel	-0,904421339322114	0,159855341910477	River_valley	female	19.5	0	0	0	0	0	0	0	0	0	0	0	0	0	0	0	co-existing
CB4027	Mus musculus domesticus	Dodel	-0,904421339322114	0,159855341910477	River_valley	female	18	0	0	0	0	0	0	0	0	0	0	0	0	0	0	0	co-existing
CB4032	Mus musculus domesticus	Dodel	-0,904421339322114	0,159855341910477	River_valley	female	9	0	0	0	0	0	0	0	0	0	0	0	0	0	0	0	co-existing
CB4033	Mus musculus domesticus	Dodel	-0,237441169643822	-0,412486676910013	River_valley	female	16	0	0	0	0	0	0	1	1	1	0	0	0	0	0	4	co-existing
CB4034	Mus musculus domesticus	Dodel	-0,237441169643822	-0,412486676910013	River_valley	male	14	0	0	0	0	0	0	0	0	0	0	0	0	0	0	0	co-existing
CB4035	Mus musculus domesticus	Dodel	-0,237441169643822	-0,412486676910013	River_valley	male	12	0	0	0	0	0	0	1	1	1	0	0	0	0	0	1	co-existing
CB4036	Mus musculus domesticus	Dodel	-0,342111008545588	0,315201504595315	River_valley	male	12.5	0	0	0	0	0	0	0	0	0	0	0	0	0	0	0	co-existing
CB4038	Mus musculus domesticus	Dodel	0,639985040620001	0,519516956706578	River_valley	female	13	0	0	0	0	0	0	0	0	0	0	0	0	0	0	0	co-existing
CB4039	Mus musculus domesticus	Dodel	0,639985040620001	0,519516956706578	River_valley	male	12	0	0	0	0	0	0	0	0	0	0	0	0	0	0	0	co-existing
CB4041	Mus musculus domesticus	Dodel	1,79573774411539	-0,101203786673315	River_valley	female	12	0	0	0	0	0	0	0	0	0	0	0	0	0	0	0	co-existing
CB4044	Mus musculus domesticus	Dodel	-0,237441169643822	-0,412486676910013	River_valley	female	12.5	0	0	0	0	0	1	1	1	2	0	0	0	0	9	1	co-existing
CB4045	Mus musculus domesticus	Dodel	-0,904421339322114	0,159855341910477	River_valley	female	12	0	0	0	0	0	0	1	1	1	0	0	0	0	0	1	co-existing
CB4046	Mus musculus domesticus	Dodel	-0,904421339322114	0,159855341910477	River_valley	male	13.5	0	0	0	0	0	0	1	1	1	0	0	0	0	0	1	co-existing
CB4047	Mus musculus domesticus	Dodel	-0,904421339322114	0,159855341910477	River_valley	male	14.5	0	0	0	0	0	0	0	0	0	0	0	0	0	0	0	co-existing
CB4048	Mus musculus domesticus	Dodel	-0,904421339322114	0,159855341910477	River_valley	female	14	0	0	0	0	0	0	0	0	0	0	0	0	0	0	0	co-existing
CB4049	Mus musculus domesticus	Dodel	-0,904421339322114	0,159855341910477	River_valley	female	12	0	0	0	0	0	0	0	0	0	0	0	0	0	0	0	co-existing
CB4050	Mus musculus domesticus	Dodel	-0,904421339322114	0,159855341910477	River_valley	female	13	0	0	0	0	0	1	0	1	1	0	0	0	0	1	0	co-existing
CB4051	Mus musculus domesticus	Dodel	-0,904421339322114	0,159855341910477	River_valley	female	14	0	0	0	0	0	0	0	0	0	0	0	0	0	0	0	co-existing
CB4053	Mus musculus domesticus	Dodel	-0,904421339322114	0,159855341910477	River_valley	male	11	0	0	0	0	0	0	0	0	0	0	0	0	0	0	0	co-existing
CB4054	Mus musculus domesticus	Dodel	0,639985040620001	0,519516956706578	River_valley	female	16.5	0	0	0	0	0	0	1	1	1	0	0	0	0	0	1	co-existing
CB4055	Mus musculus domesticus	Dodel	-0,904421339322114	0,159855341910477	River_valley	female	10.5	0	0	0	0	0	0	0	0	0	0	0	0	0	0	0	co-existing
CB4057	Mus musculus domesticus	Dodel	-0,904421339322114	0,159855341910477	River_valley	female	15.5	0	0	0	0	0	0	0	0	0	0	0	0	0	0	0	co-existing
CB4060	Mus musculus domesticus	Dodel	-0,342111008545588	0,315201504595315	River_valley	male	15	0	0	0	0	0	0	0	0	0	0	0	0	0	0	0	co-existing
CB4061	Mus musculus domesticus	Dodel	0,639985040620001	0,519516956706578	River_valley	female	13	0	0	0	0	0	0	1	1	1	0	0	0	0	0	1	co-existing
CB4062	Mus musculus domesticus	Dodel	0,639985040620001	0,519516956706578	River_valley	female	25	0	0	0	0	0	0	1	1	1	0	0	0	0	0	1	co-existing
CB4063	Mus musculus domesticus	Dodel	0,639985040620001	0,519516956706578	River_valley	female	23	0	0	0	0	0	0	0	0	0	0	0	0	0	0	0	co-existing
CB4066	Mus musculus domesticus	Dodel	1,79573774411539	-0,101203786673315	River_valley	female	12	0	0	0	0	0	0	0	0	0	0	0	0	0	0	0	co-existing
CB4067	Mus musculus domesticus	Dodel	1,69106790521363	0,626484394832014	River_valley	female	9	0	0	0	0	0	0	0	0	0	0	0	0	0	0	0	co-existing
CB4069	Mus musculus domesticus	Dodel	-0,342111008545588	0,315201504595315	River_valley	female	17	0	0	0	0	0	0	0	0	0	0	0	0	0	0	0	co-existing
CB4070	Mus musculus domesticus	Dodel	-0,904421339322114	0,159855341910477	River_valley	male	10	0	0	0	0	0	0	1	1	1	0	0	0	0	0	2	co-existing
CB4071	Mus musculus domesticus	Dodel	-0,904421339322114	0,159855341910477	River_valley	female	17	0	0	0	0	0	0	0	0	0	0	0	0	0	0	0	co-existing
CB4072	Mus musculus domesticus	Dodel	-0,904421339322114	0,159855341910477	River_valley	female	11	0	0	0	0	0	1	1	1	2	0	0	0	0	2	2	co-existing
CB4073	Mus musculus domesticus	Dodel	-0,904421339322114	0,159855341910477	River_valley	female	10	0	0	0	0	0	0	0	0	0	0	0	0	0	0	0	co-existing
CB4074	Mus musculus domesticus	Dodel	-0,904421339322114	0,159855341910477	River_valley	female	16	0	0	0	1	0	0	0	1	1	0	0	1	0	0	0	co-existing
CB4077	Mus musculus domesticus	Dodel	-0,904421339322114	0,159855341910477	River_valley	male	9	0	0	0	0	0	0	0	0	0	0	0	0	0	0	0	co-existing
CB4078	Mus musculus domesticus	Dodel	-0,342111008545588	0,315201504595315	River_valley	female	12	0	0	0	0	0	0	1	1	1	0	0	0	0	0	1	co-existing
CB4079	Mus musculus domesticus	Dodel	-0,904421339322114	0,159855341910477	River_valley	female	19	0	0	0	0	0	0	0	0	0	0	0	0	0	0	0	co-existing
CB4179	Mus musculus domesticus	Mboumba	-0,904421339322114	0,159855341910477	River_valley	female	11	0	0	0	0	0	0	0	0	0	0	0	0	0	0	0	co-existing
CB4180	Mus musculus domesticus	Mboumba	-0,904421339322114	0,159855341910477	River_valley	male	15	0	0	0	0	0	0	1	1	1	0	0	0	0	0	1	co-existing
CB4181	Mus musculus domesticus	Mboumba	-0,904421339322114	0,159855341910477	River_valley	male	12	0	0	0	0	0	0	1	1	1	0	0	0	0	0	7	co-existing
CB4182	Mus musculus domesticus	Mboumba	-0,904421339322114	0,159855341910477	River_valley	male	14	0	0	0	0	0	0	0	0	0	0	0	0	0	0	0	co-existing
CB4184	Mus musculus domesticus	Mboumba	-0,904421339322114	0,159855341910477	River_valley	male	11	0	0	0	0	0	0	0	0	0	0	0	0	0	0	0	co-existing
CB4185	Mus musculus domesticus	Mboumba	-0,904421339322114	0,159855341910477	River_valley	female	15	0	0	0	0	0	0	0	0	0	0	0	0	0	0	0	co-existing
CB4206	Mus musculus domesticus	Yonofere	-0,342111008545588	0,315201504595315	NR3	female	16	0	0	0	0	0	0	0	0	0	0	0	0	0	0	0	low
CB4207	Mus musculus domesticus	Yonofere	-0,342111008545588	0,315201504595315	NR3	male	15	0	0	0	0	0	0	0	0	0	0	0	0	0	0	0	low
CB4208	Mus musculus domesticus	Yonofere	-0,342111008545588	0,315201504595315	NR3	male	11	0	0	0	1	0	0	0	1	1	0	0	2	0	0	0	low
CB4209	Mus musculus domesticus	Yonofere	-0,342111008545588	0,315201504595315	NR3	male	15.5	0	0	0	1	0	0	0	1	1	0	0	8	0	0	0	low
CB4210	Mus musculus domesticus	Yonofere	-0,342111008545588	0,315201504595315	NR3	male	14.5	0	0	0	0	0	0	0	0	0	0	0	0	0	0	0	low
CB4212	Mus musculus domesticus	Yonofere	-0,342111008545588	0,315201504595315	NR3	male	11.5	0	0	0	1	0	0	1	1	2	0	0	3	0	0	20	low
CB4213	Mus musculus domesticus	Yonofere	-0,342111008545588	0,315201504595315	NR3	female	12	0	0	0	0	0	0	0	0	0	0	0	0	0	0	0	low
CB4214	Mus musculus domesticus	Yonofere	-0,237441169643822	-0,412486676910013	NR3	male	15.5	0	0	0	1	0	0	0	1	1	0	0	6	0	0	0	low
CB4217	Mus musculus domesticus	Yonofere	-0,342111008545588	0,315201504595315	NR3	male	12	0	0	0	0	0	0	0	0	0	0	0	0	0	0	0	low
CB4218	Mus musculus domesticus	Yonofere	-0,342111008545588	0,315201504595315	NR3	female	16	0	0	0	0	0	0	0	0	0	0	0	0	0	0	0	low
CB4220	Mus musculus domesticus	Yonofere	-0,342111008545588	0,315201504595315	NR3	male	14.5	0	0	0	1	0	0	0	1	1	0	0	16	0	0	0	low
CB4221	Mus musculus domesticus	Yonofere	-0,342111008545588	0,315201504595315	NR3	male	15	0	0	0	1	0	0	0	1	1	0	0	3	0	0	0	low
CB4223	Mus musculus domesticus	Yonofere	0,200605379405387	-2,08629317535249	NR3	male	12	0	0	0	1	0	0	0	1	1	0	0	14	0	0	0	low
CB4224	Mus musculus domesticus	Yonofere	-0,342111008545588	0,315201504595315	NR3	female	13	0	0	0	1	0	0	0	1	1	0	0	8	0	0	0	low
CB4225	Mus musculus domesticus	Yonofere	-0,342111008545588	0,315201504595315	NR3	female	12	0	0	0	0	0	0	0	0	0	0	0	0	0	0	0	low
CB4226	Mus musculus domesticus	Yonofere	-0,342111008545588	0,315201504595315	NR3	male	15.5	0	0	0	0	0	0	0	0	0	0	0	0	0	0	0	low
CB4229	Mus musculus domesticus	Yonofere	-0,342111008545588	0,315201504595315	NR3	female	13	0	0	0	0	0	0	0	0	0	0	0	0	0	0	0	low
CB4230	Mus musculus domesticus	Yonofere	-0,342111008545588	0,315201504595315	NR3	male	14	0	0	0	1	0	0	0	1	1	0	0	1	0	0	0	low
CB4231	Mus musculus domesticus	Yonofere	-0,342111008545588	0,315201504595315	NR3	female	11	0	0	0	1	0	0	0	1	1	0	0	4	0	0	0	low
CB4232	Mus musculus domesticus	Yonofere	-0,342111008545588	0,315201504595315	NR3	female	17.5	0	0	0	1	0	0	0	1	1	0	0	8	0	0	0	low
CB4335	Mus musculus domesticus	Dendoudi	-0,342111008545588	0,315201504595315	NR3	female	13	0	0	0	0	0	0	0	0	0	0	0	0	0	0	0	low
CB4336	Mus musculus domesticus	Dendoudi	-0,342111008545588	0,315201504595315	NR3	male	14	0	0	0	0	0	0	0	0	0	0	0	0	0	0	0	low
CB4337	Mus musculus domesticus	Dendoudi	-0,904421339322114	0,159855341910477	NR3	female	16	0	0	0	0	0	0	0	0	0	0	0	0	0	0	0	low
CB4338	Mus musculus domesticus	Dendoudi	-0,342111008545588	0,315201504595315	NR3	female	14.5	0	0	0	0	0	0	0	0	0	0	0	0	0	0	0	low
CB4339	Mus musculus domesticus	Dendoudi	-0,342111008545588	0,315201504595315	NR3	male	14.5	0	0	0	0	0	0	1	1	1	0	0	0	0	0	1	low
CB4340	Mus musculus domesticus	Dendoudi	1,79573774411539	-0,101203786673315	NR3	male	15	0	0	0	0	0	0	0	0	0	0	0	0	0	0	0	low
CB4341	Mus musculus domesticus	Dendoudi	-0,904421339322114	0,159855341910477	NR3	male	15.5	0	0	0	0	0	0	0	0	0	0	0	0	0	0	0	low
CB4342	Mus musculus domesticus	Dendoudi	-0,342111008545588	0,315201504595315	NR3	female	16.5	0	0	0	0	0	0	0	0	0	0	0	0	0	0	0	low
CB4344	Mus musculus domesticus	Dendoudi	-0,342111008545588	0,315201504595315	NR3	female	20.5	0	0	0	0	0	0	0	0	0	0	0	0	0	0	0	low
CB4345	Mus musculus domesticus	Dendoudi	-0,904421339322114	0,159855341910477	NR3	male	12	0	0	0	0	0	0	0	0	0	0	0	0	0	0	0	low
CB4346	Mus musculus domesticus	Dendoudi	1,79573774411539	-0,101203786673315	NR3	female	19	0	0	0	0	0	0	0	0	0	0	0	0	0	0	0	low
CB4347	Mus musculus domesticus	Dendoudi	1,69106790521363	0,626484394832014	NR3	female	11	0	0	0	0	0	0	0	0	0	0	0	0	0	0	0	low
CB4348	Mus musculus domesticus	Dendoudi	1,69106790521363	0,626484394832014	NR3	female	10	0	0	0	0	0	0	0	0	0	0	0	0	0	0	0	low
CB4349	Mus musculus domesticus	Dendoudi	-0,342111008545588	0,315201504595315	NR3	male	12.5	0	0	0	0	0	0	0	0	0	0	0	0	0	0	0	low
CB4350	Mus musculus domesticus	Dendoudi	-0,342111008545588	0,315201504595315	NR3	female	21.5	0	0	0	0	0	0	1	1	1	0	0	0	0	0	1	low
CB4351	Mus musculus domesticus	Dendoudi	-0,342111008545588	0,315201504595315	NR3	female	14	0	0	0	0	0	0	1	1	1	0	0	0	0	0	12	low
CB4352	Mus musculus domesticus	Dendoudi	-0,342111008545588	0,315201504595315	NR3	female	12	0	0	0	0	0	0	0	0	0	0	0	0	0	0	0	low
CB4353	Mus musculus domesticus	Dendoudi	-0,342111008545588	0,315201504595315	NR3	female	10	0	0	0	0	0	0	0	0	0	0	0	0	0	0	0	low
CB4354	Mus musculus domesticus	Dendoudi	-0,342111008545588	0,315201504595315	NR3	male	12	0	0	0	0	0	0	0	0	0	0	0	0	0	0	0	low
CB4355	Mus musculus domesticus	Dendoudi	-0,342111008545588	0,315201504595315	NR3	female	11.5	0	0	0	0	0	0	0	0	0	0	0	0	0	0	0	low
CB4356	Mus musculus domesticus	Dendoudi	-0,342111008545588	0,315201504595315	NR3	female	13	0	0	0	0	0	0	1	1	1	0	0	0	0	0	15	low
CB4360	Mus musculus domesticus	Dendoudi	-0,342111008545588	0,315201504595315	NR3	female	19	0	0	0	0	0	0	1	1	1	0	0	0	0	0	1	low
CB4362	Mus musculus domesticus	Dendoudi	-0,342111008545588	0,315201504595315	NR3	female	15	0	0	0	0	0	0	0	0	0	0	0	0	0	0	0	low
CB4365	Mus musculus domesticus	Dendoudi	-0,904421339322114	0,159855341910477	NR3	male	17.5	0	0	0	0	0	0	0	0	0	0	0	0	0	0	0	low
CB4366	Mus musculus domesticus	Dendoudi	-0,904421339322114	0,159855341910477	NR3	female	9	0	0	0	0	0	0	0	0	0	0	0	0	0	0	0	low
CB4367	Mus musculus domesticus	Dendoudi	-0,904421339322114	0,159855341910477	NR3	female	14	0	0	0	0	0	0	0	0	0	0	0	0	0	0	0	low
CB4368	Mus musculus domesticus	Dendoudi	-0,904421339322114	0,159855341910477	NR3	female	15	0	0	0	0	0	0	0	0	0	0	0	0	0	0	0	low
CB4369	Mus musculus domesticus	Dendoudi	-0,904421339322114	0,159855341910477	NR3	female	13	0	0	0	0	0	0	1	1	1	0	0	0	0	0	8	low
CB4370	Mus musculus domesticus	Dendoudi	-0,904421339322114	0,159855341910477	NR3	male	13	0	0	0	0	0	0	0	0	0	0	0	0	0	0	0	low
CB4371	Mus musculus domesticus	Dendoudi	-0,904421339322114	0,159855341910477	NR3	male	11	0	0	0	0	0	0	0	0	0	0	0	0	0	0	0	low
CB4372	Mus musculus domesticus	Dendoudi	1,69106790521363	0,626484394832014	NR3	female	15	0	0	0	0	0	0	0	0	0	0	0	0	0	0	0	low
CB4373	Mus musculus domesticus	Dendoudi	1,69106790521363	0,626484394832014	NR3	female	13	0	0	0	0	0	0	0	0	0	0	0	0	0	0	0	low
CB4374	Mus musculus domesticus	Dendoudi	1,69106790521363	0,626484394832014	NR3	male	13.5	0	0	0	0	0	0	0	0	0	0	0	0	0	0	0	low
CB4375	Mus musculus domesticus	Dendoudi	-0,342111008545588	0,315201504595315	NR3	female	16	0	0	0	0	0	0	1	1	1	0	0	0	0	0	7	low
CB4376	Mus musculus domesticus	Dendoudi	-0,342111008545588	0,315201504595315	NR3	female	16.5	0	0	0	0	0	0	0	0	0	0	0	0	0	0	0	low
CB4377	Mus musculus domesticus	Dendoudi	-0,342111008545588	0,315201504595315	NR3	female	19	0	0	0	0	0	0	0	0	0	0	0	0	0	0	0	low
CB4378	Mus musculus domesticus	Dendoudi	-0,342111008545588	0,315201504595315	NR3	female	13	0	0	0	0	0	0	0	0	0	0	0	0	0	0	0	low
CB4379	Mus musculus domesticus	Dendoudi	-0,342111008545588	0,315201504595315	NR3	female	13	0	0	0	0	0	0	0	0	0	0	0	0	0	0	0	low
CB4380	Mus musculus domesticus	Dendoudi	-0,342111008545588	0,315201504595315	NR3	female	15	0	0	0	0	0	0	0	0	0	0	0	0	0	0	0	low
CB4382	Mus musculus domesticus	Lambago	0,708971856048039	0,422168942720751	NR3	male	12	0	0	0	0	0	0	1	1	1	0	0	0	0	0	1	co-existing
CB4383	Mus musculus domesticus	Lambago	0,708971856048039	0,422168942720751	NR3	female	10	0	0	0	0	0	0	0	0	0	0	0	0	0	0	0	co-existing
CB4384	Mus musculus domesticus	Lambago	0,708971856048039	0,422168942720751	NR3	female	10	0	0	0	0	0	0	0	0	0	0	0	0	0	0	0	co-existing
CB4386	Mus musculus domesticus	Lambago	1,69106790521363	0,626484394832014	NR3	female	12	0	0	0	0	0	0	1	1	1	0	0	0	0	0	1	co-existing
CB4387	Mus musculus domesticus	Lambago	1,69106790521363	0,626484394832014	NR3	male	10	0	0	0	0	0	0	0	0	0	0	0	0	0	0	0	co-existing
CB4388	Mus musculus domesticus	Lambago	1,69106790521363	0,626484394832014	NR3	female	9.5	0	0	0	0	0	0	1	1	1	0	0	0	0	0	2	co-existing
CB4389	Mus musculus domesticus	Lambago	0,639985040620001	0,519516956706578	NR3	female	12	0	0	0	0	0	0	0	0	0	0	0	0	0	0	0	co-existing
CB4390	Mus musculus domesticus	Lambago	0,639985040620001	0,519516956706578	NR3	female	12	0	0	0	0	0	0	0	0	0	0	0	0	0	0	0	co-existing
CB4391	Mus musculus domesticus	Lambago	-0,342111008545588	0,315201504595315	NR3	female	10	0	0	0	0	0	0	0	0	0	0	0	0	0	0	0	co-existing
CB4392	Mus musculus domesticus	Lambago	1,69106790521363	0,626484394832014	NR3	female	15	0	0	0	0	0	0	0	0	0	0	0	0	0	0	0	co-existing
CB4393	Mus musculus domesticus	Lambago	1,69106790521363	0,626484394832014	NR3	male	11	0	0	0	0	0	0	0	0	0	0	0	0	0	0	0	co-existing
CB4394	Mus musculus domesticus	Lambago	-0,342111008545588	0,315201504595315	NR3	male	17	0	0	0	0	0	0	0	0	0	0	0	0	0	0	0	co-existing
CB4395	Mus musculus domesticus	Lambago	1,79573774411539	-0,101203786673315	NR3	female	15	0	0	0	0	0	0	0	0	0	0	0	0	0	0	0	co-existing
CB4396	Mus musculus domesticus	Lambago	-0,342111008545588	0,315201504595315	NR3	male	12	0	0	0	0	0	0	0	0	0	0	0	0	0	0	0	co-existing
CB4398	Mus musculus domesticus	Lambago	1,69106790521363	0,626484394832014	NR3	male	16	0	0	0	0	0	0	1	1	1	0	0	0	0	0	2	co-existing
CB4399	Mus musculus domesticus	Lambago	0,639985040620001	0,519516956706578	NR3	female	12	0	0	0	0	0	0	0	0	0	0	0	0	0	0	0	co-existing
CB4400	Mus musculus domesticus	Lambago	0,639985040620001	0,519516956706578	NR3	female	14	0	0	0	0	0	0	0	0	0	0	0	0	0	0	0	co-existing
CB4401	Mus musculus domesticus	Lambago	-0,342111008545588	0,315201504595315	NR3	female	10	0	0	0	0	0	0	0	0	0	0	0	0	0	0	0	co-existing
CB4406	Mus musculus domesticus	Lambago	-0,342111008545588	0,315201504595315	NR3	male	12.5	0	0	0	0	0	0	0	0	0	0	0	0	0	0	0	co-existing
CB4407	Mus musculus domesticus	Lambago	-0,342111008545588	0,315201504595315	NR3	male	12	0	0	0	0	0	0	0	0	0	0	0	0	0	0	0	co-existing
CB4408	Mus musculus domesticus	Lambago	-0,342111008545588	0,315201504595315	NR3	female	9	0	0	0	0	0	0	0	0	0	0	0	0	0	0	0	co-existing
CB4409	Mus musculus domesticus	Lambago	1,69106790521363	0,626484394832014	NR3	female	11	0	0	0	0	0	0	0	0	0	0	0	0	0	0	0	co-existing
CB4410	Mus musculus domesticus	Lambago	-0,342111008545588	0,315201504595315	NR3	male	9	0	0	0	0	0	0	0	0	0	0	0	0	0	0	0	co-existing
CB4411	Mus musculus domesticus	Lambago	1,79573774411539	-0,101203786673315	NR3	male	12	0	0	0	0	0	0	0	0	0	0	0	0	0	0	0	co-existing
CB4412	Mus musculus domesticus	Lambago	1,69106790521363	0,626484394832014	NR3	male	13.5	0	0	0	0	0	0	0	0	0	0	0	0	0	0	0	co-existing
CB4413	Mus musculus domesticus	Lambago	1,69106790521363	0,626484394832014	NR3	female	10	0	0	0	0	0	0	0	0	0	0	0	0	0	0	0	co-existing
CB4414	Mus musculus domesticus	Lambago	1,69106790521363	0,626484394832014	NR3	male	9	0	0	0	0	0	0	0	0	0	0	0	0	0	0	0	co-existing
CB4415	Mus musculus domesticus	Lambago	-0,342111008545588	0,315201504595315	NR3	female	21	0	0	0	0	0	0	0	0	0	0	0	0	0	0	0	co-existing
CB4416	Mus musculus domesticus	Lambago	-0,342111008545588	0,315201504595315	NR3	female	12.5	0	0	0	0	0	0	0	0	0	0	0	0	0	0	0	co-existing
CB4417	Mus musculus domesticus	Lambago	0,639985040620001	0,519516956706578	NR3	female	13	0	0	0	0	0	0	1	1	1	0	0	0	0	0	2	co-existing
CB4418	Mus musculus domesticus	Lambago	0,906603453205354	-1,39526092640204	NR3	female	9	0	0	0	0	0	0	0	0	0	0	0	0	0	0	0	co-existing
CB4419	Mus musculus domesticus	Lambago	-0,342111008545588	0,315201504595315	NR3	male	13	0	0	0	0	0	0	0	0	0	0	0	0	0	0	0	co-existing
CB4445	Mus musculus domesticus	Tessekere	-0,180162434862002	-0,871888197007975	Central_Ferlo	female	14	0	0	0	0	0	0	0	0	0	0	0	0	0	0	0	low
CB4446	Mus musculus domesticus	Tessekere	-0,342111008545588	0,315201504595315	Central_Ferlo	male	12	0	1	0	1	0	0	1	1	3	1	0	72	0	0	2	low
CB4448	Mus musculus domesticus	Tessekere	-0,342111008545588	0,315201504595315	Central_Ferlo	male	16	0	0	0	0	0	0	0	0	0	0	0	0	0	0	0	low
CB4451	Mus musculus domesticus	Tessekere	-0,342111008545588	0,315201504595315	Central_Ferlo	female	16	0	0	0	1	0	0	0	1	1	0	0	18	0	0	0	low
CB4452	Mus musculus domesticus	Tessekere	-0,342111008545588	0,315201504595315	Central_Ferlo	male	16	0	0	0	1	0	0	0	1	1	0	0	15	0	0	0	low
CB4453	Mus musculus domesticus	Tessekere	-0,342111008545588	0,315201504595315	Central_Ferlo	male	15	0	0	0	0	0	0	0	0	0	0	0	0	0	0	0	low
CB4454	Mus musculus domesticus	Tessekere	-0,342111008545588	0,315201504595315	Central_Ferlo	female	12	0	0	0	0	0	0	0	0	0	0	0	0	0	0	0	low
CB4457	Mus musculus domesticus	Tessekere	-0,342111008545588	0,315201504595315	Central_Ferlo	male	9	0	0	0	0	0	0	0	0	0	0	0	0	0	0	0	low
CB4458	Mus musculus domesticus	Tessekere	-0,342111008545588	0,315201504595315	Central_Ferlo	female	12	0	0	0	0	0	0	0	0	0	0	0	0	0	0	0	low
CB4459	Mus musculus domesticus	Tessekere	-0,342111008545588	0,315201504595315	Central_Ferlo	male	12	0	0	0	1	0	0	0	1	1	0	0	12	0	0	0	low
CB4462	Mus musculus domesticus	Tessekere	-0,342111008545588	0,315201504595315	Central_Ferlo	female	16	0	0	0	0	0	0	0	0	0	0	0	0	0	0	0	low
CB4463	Mus musculus domesticus	Tessekere	-0,904421339322114	0,159855341910477	Central_Ferlo	male	10	0	0	0	1	0	0	0	1	1	0	0	26	0	0	0	low
CB4464	Mus musculus domesticus	Tessekere	-0,342111008545588	0,315201504595315	Central_Ferlo	male	12	0	0	0	0	0	0	0	0	0	0	0	0	0	0	0	low
CB4465	Mus musculus domesticus	Tessekere	-0,342111008545588	0,315201504595315	Central_Ferlo	female	12	0	0	0	1	0	0	0	1	1	0	0	9	0	0	0	low
CB4466	Mus musculus domesticus	Tessekere	-0,342111008545588	0,315201504595315	Central_Ferlo	male	12	0	0	0	0	0	0	0	0	0	0	0	0	0	0	0	low
CB4467	Mus musculus domesticus	Tessekere	-0,342111008545588	0,315201504595315	Central_Ferlo	male	13	0	0	0	0	0	0	0	0	0	0	0	0	0	0	0	low
CB4468	Mus musculus domesticus	Labgar	-0,342111008545588	0,315201504595315	Central_Ferlo	female	14	0	0	0	1	0	0	0	1	1	0	0	31	0	0	0	low
CB4470	Mus musculus domesticus	Labgar	-0,342111008545588	0,315201504595315	Central_Ferlo	female	12	0	0	0	1	0	0	0	1	1	0	0	10	0	0	0	low
CB4471	Mus musculus domesticus	Labgar	-0,342111008545588	0,315201504595315	Central_Ferlo	female	17	0	0	0	1	0	0	0	1	1	0	0	3	0	0	0	low
CB4472	Mus musculus domesticus	Labgar	-0,342111008545588	0,315201504595315	Central_Ferlo	female	15	0	0	0	0	0	0	0	0	0	0	0	0	0	0	0	low
CB4476	Mus musculus domesticus	Labgar	-0,237441169643822	-0,412486676910013	Central_Ferlo	female	10	0	0	0	0	0	0	0	0	0	0	0	0	0	0	0	low
CB4477	Mus musculus domesticus	Labgar	-0,342111008545588	0,315201504595315	Central_Ferlo	female	13	0	0	0	0	0	0	0	0	0	0	0	0	0	0	0	low
CB4478	Mus musculus domesticus	Labgar	0,699004120662982	-0,484824368872679	Central_Ferlo	male	12	0	0	0	0	0	0	0	0	0	0	0	0	0	0	0	low
CB4479	Mus musculus domesticus	Labgar	-0,342111008545588	0,315201504595315	Central_Ferlo	male	12	0	0	0	0	0	0	0	0	0	0	0	0	0	0	0	low
CB4480	Mus musculus domesticus	Labgar	-0,342111008545588	0,315201504595315	Central_Ferlo	female	12	0	0	0	0	0	0	0	0	0	0	0	0	0	0	0	low
CB4481	Mus musculus domesticus	Labgar	-0,342111008545588	0,315201504595315	Central_Ferlo	female	12	0	0	0	1	0	0	0	1	1	0	0	68	0	0	0	low
CB4482	Mus musculus domesticus	Labgar	-0,342111008545588	0,315201504595315	Central_Ferlo	female	10	0	0	0	0	0	0	0	0	0	0	0	0	0	0	0	low
CB4483	Mus musculus domesticus	Labgar	-0,342111008545588	0,315201504595315	Central_Ferlo	female	15	0	0	0	0	0	0	1	1	1	0	0	0	0	0	2	low
CB4484	Mus musculus domesticus	Labgar	-0,342111008545588	0,315201504595315	Central_Ferlo	female	13	0	0	0	0	0	0	0	0	0	0	0	0	0	0	0	low
CB4485	Mus musculus domesticus	Labgar	-0,342111008545588	0,315201504595315	Central_Ferlo	female	12	0	0	0	0	0	0	0	0	0	0	0	0	0	0	0	low
CB4486	Mus musculus domesticus	Labgar	-0,342111008545588	0,315201504595315	Central_Ferlo	male	9	0	0	0	0	0	0	0	0	0	0	0	0	0	0	0	low
CB4487	Mus musculus domesticus	Labgar	-0,342111008545588	0,315201504595315	Central_Ferlo	female	13	0	0	0	0	0	0	0	0	0	0	0	0	0	0	0	low
CB4488	Mus musculus domesticus	Labgar	-0,342111008545588	0,315201504595315	Central_Ferlo	male	12	0	0	0	0	0	0	0	0	0	0	0	0	0	0	0	low
CB4494	Mus musculus domesticus	Labgar	-0,342111008545588	0,315201504595315	Central_Ferlo	female	68	0	0	0	0	0	0	1	1	1	0	0	0	0	0	2	low
CB4495	Mus musculus domesticus	Labgar	-0,342111008545588	0,315201504595315	Central_Ferlo	male	10	0	0	0	0	0	0	0	0	0	0	0	0	0	0	0	low
CB4496	Mus musculus domesticus	Labgar	-0,342111008545588	0,315201504595315	Central_Ferlo	female	12	0	0	0	0	0	0	0	0	0	0	0	0	0	0	0	low
CB4497	Mus musculus domesticus	Labgar	-0,342111008545588	0,315201504595315	Central_Ferlo	male	11	0	0	0	0	0	0	1	1	1	0	0	0	0	0	16	low
CB4498	Mus musculus domesticus	Labgar	0,594334281761216	0,242863812632649	Central_Ferlo	male	12	0	0	0	0	0	0	0	0	0	0	0	0	0	0	0	low
CB4499	Mus musculus domesticus	Labgar	-0,342111008545588	0,315201504595315	Central_Ferlo	male	9	0	0	0	0	0	0	0	0	0	0	0	0	0	0	0	low
CB4500	Mus musculus domesticus	Widou Thiengoly	-0,237441169643822	-0,412486676910013	Central_Ferlo	male	12	0	0	0	1	0	0	0	1	1	0	0	4	0	0	0	low
CB4501	Mus musculus domesticus	Widou Thiengoly	-0,342111008545588	0,315201504595315	Central_Ferlo	female	10	0	0	0	1	0	0	0	1	1	0	0	5	0	0	0	low
CB4502	Mus musculus domesticus	Widou Thiengoly	-0,342111008545588	0,315201504595315	Central_Ferlo	male	11	0	0	0	1	0	0	0	1	1	0	0	16	0	0	0	low
CB4503	Mus musculus domesticus	Widou Thiengoly	-0,342111008545588	0,315201504595315	Central_Ferlo	female	11	0	0	0	0	0	1	0	1	1	0	0	0	0	1	0	low
CB4505	Mus musculus domesticus	Widou Thiengoly	0,594334281761216	0,242863812632649	Central_Ferlo	female	9	0	0	0	0	0	0	0	0	0	0	0	0	0	0	0	low
CB4506	Mus musculus domesticus	Widou Thiengoly	-0,342111008545588	0,315201504595315	Central_Ferlo	male	11	0	0	0	0	0	0	0	0	0	0	0	0	0	0	0	low
CB4507	Mus musculus domesticus	Widou Thiengoly	-0,342111008545588	0,315201504595315	Central_Ferlo	female	13	0	0	0	1	0	0	0	1	1	0	0	43	0	0	0	low
CB4508	Mus musculus domesticus	Widou Thiengoly	-0,342111008545588	0,315201504595315	Central_Ferlo	male	11	0	0	0	0	0	0	0	0	0	0	0	0	0	0	0	low
CB4509	Mus musculus domesticus	Widou Thiengoly	-0,342111008545588	0,315201504595315	Central_Ferlo	female	10	0	0	0	0	0	0	1	1	1	0	0	0	0	0	1	low
CB4511	Mus musculus domesticus	Widou Thiengoly	-0,342111008545588	0,315201504595315	Central_Ferlo	female	11	0	0	0	1	0	0	0	1	1	0	0	6	0	0	0	low
CB4512	Mus musculus domesticus	Widou Thiengoly	-0,342111008545588	0,315201504595315	Central_Ferlo	male	11	0	0	0	0	0	0	0	0	0	0	0	0	0	0	0	low
CB4513	Mus musculus domesticus	Widou Thiengoly	-0,342111008545588	0,315201504595315	Central_Ferlo	female	11	0	0	0	1	0	0	0	1	1	0	0	13	0	0	0	low
CB4515	Mus musculus domesticus	Widou Thiengoly	-0,342111008545588	0,315201504595315	Central_Ferlo	female	16	0	0	0	1	0	0	0	1	1	0	0	5	0	0	0	low
CB4516	Mus musculus domesticus	Widou Thiengoly	-0,342111008545588	0,315201504595315	Central_Ferlo	female	12	0	0	0	1	0	0	1	1	2	0	0	2	0	0	1	low
CB4519	Mus musculus domesticus	Widou Thiengoly	-0,342111008545588	0,315201504595315	Central_Ferlo	female	13	0	0	0	0	0	0	1	1	1	0	0	0	0	0	1	low
CB4520	Mus musculus domesticus	Widou Thiengoly	-0,342111008545588	0,315201504595315	Central_Ferlo	female	14	0	0	0	0	0	0	1	1	1	0	0	0	0	0	4	low
CB4521	Mus musculus domesticus	Widou Thiengoly	-0,342111008545588	0,315201504595315	Central_Ferlo	female	14	0	0	0	0	0	0	0	0	0	0	0	0	0	0	0	low
CB4522	Mus musculus domesticus	Widou Thiengoly	-0,342111008545588	0,315201504595315	Central_Ferlo	male	12	0	0	0	0	0	0	0	0	0	0	0	0	0	0	0	low

## Sheet: Mastomys erythroleucus dataset
Individual_code	Rodent_species	Site	Habitat_axis1	Habitat_axis2	Sampling_zone	Gender	Body_mass	Gongylonema-prevalence	Pterygodermatites_senegalensis-prevalence	Pterygodermatites_sp-prevalence	Aspiculuris_tetraptera-prevalence	Aspiculuris_africana-prevalence	Syphacia_obvelata-prevalence	Mathevotaenia_symmetrica-prevalence	Overall_prevalence	Overall_richness	Pterygodermatites_senegalensis-abundance	Pterygodermatites_sp-abundance	Aspiculuris_tetraptera-abundance	Aspiculuris_africana-abundance	Syphacia_obvelata-abundance	Mathevotaenia_symmetrica-abundance	Presence_level-Mus musculus domesticus
CB3875	Mastomys erythroleucus	Diomandou Diery	1,5764303309268	0,447179264743912	River_valley	male	34	0	0	0	0	0	0	0	0	0	0	0	0	0	0	0	co-existing
CB3876	Mastomys erythroleucus	Diomandou Diery	1,5764303309268	0,447179264743912	River_valley	female	34	0	0	0	0	0	0	1	1	1	0	0	0	0	0	1	co-existing
CB3877	Mastomys erythroleucus	Diomandou Diery	1,5764303309268	0,447179264743912	River_valley	male	16	0	0	0	0	0	0	0	0	0	0	0	0	0	0	0	co-existing
CB3878	Mastomys erythroleucus	Diomandou Diery	1,5764303309268	0,447179264743912	River_valley	male	65	0	0	0	0	0	0	1	1	1	0	0	0	0	0	9	co-existing
CB3879	Mastomys erythroleucus	Diomandou Diery	1,69106790521363	0,626484394832014	River_valley	female	30	0	0	0	0	0	0	0	0	0	0	0	0	0	0	0	co-existing
CB3880	Mastomys erythroleucus	Diomandou Diery	0,639985040620001	0,519516956706578	River_valley	female	41	0	0	0	0	0	0	0	0	0	0	0	0	0	0	0	co-existing
CB3883	Mastomys erythroleucus	Diomandou Diery	1,5764303309268	0,447179264743912	River_valley	male	29	1	0	0	0	0	0	1	1	2	0	0	0	0	0	1	co-existing
CB3896	Mastomys erythroleucus	Diomandou Diery	0,639985040620001	0,519516956706578	River_valley	female	34	0	0	0	0	0	0	0	0	0	0	0	0	0	0	0	co-existing
CB3897	Mastomys erythroleucus	Diomandou Diery	0,639985040620001	0,519516956706578	River_valley	male	32	1	0	0	0	0	0	0	1	1	0	0	0	0	0	0	co-existing
CB3899	Mastomys erythroleucus	Diomandou Diery	1,5764303309268	0,447179264743912	River_valley	male	54	0	0	0	0	0	0	1	1	1	0	0	0	0	0	31	co-existing
CB3900	Mastomys erythroleucus	Diomandou Diery	1,5764303309268	0,447179264743912	River_valley	female	46	0	0	0	0	0	0	1	1	1	0	0	0	0	0	78	co-existing
CB3901	Mastomys erythroleucus	Diomandou Diery	1,5764303309268	0,447179264743912	River_valley	male	23	0	0	0	0	0	0	0	0	0	0	0	0	0	0	0	co-existing
CB3904	Mastomys erythroleucus	Diomandou Diery	0,639985040620001	0,519516956706578	River_valley	male	28	0	0	0	0	0	0	0	0	0	0	0	0	0	0	0	co-existing
CB3905	Mastomys erythroleucus	Diomandou Diery	0,639985040620001	0,519516956706578	River_valley	female	43	0	0	0	0	0	0	0	0	0	0	0	0	0	0	0	co-existing
CB3906	Mastomys erythroleucus	Diomandou Diery	0,639985040620001	0,519516956706578	River_valley	male	38	0	0	0	0	0	0	0	0	0	0	0	0	0	0	0	co-existing
CB3908	Mastomys erythroleucus	Diomandou Diery	1,5764303309268	0,447179264743912	River_valley	female	36	1	0	0	0	0	0	1	1	2	0	0	0	0	0	1	co-existing
CB3910	Mastomys erythroleucus	Diomandou Diery	-0,0754925959602351	-1,5995763785133	River_valley	female	45	1	0	0	0	0	0	0	1	1	0	0	0	0	0	0	co-existing
CB3915	Mastomys erythroleucus	Diomandou Walo	-0,342111008545588	0,315201504595315	River_valley	male	16	0	0	0	0	0	0	0	0	0	0	0	0	0	0	0	low
CB3916	Mastomys erythroleucus	Diomandou Walo	1,5764303309268	0,447179264743912	River_valley	male	63	0	0	0	0	0	0	0	0	0	0	0	0	0	0	0	low
CB3917	Mastomys erythroleucus	Diomandou Walo	1,5764303309268	0,447179264743912	River_valley	female	19.5	0	0	0	0	0	0	1	1	1	0	0	0	0	0	1	low
CB3918	Mastomys erythroleucus	Diomandou Walo	1,5764303309268	0,447179264743912	River_valley	male	49	1	0	0	0	0	0	0	1	1	0	0	0	0	0	0	low
CB3919	Mastomys erythroleucus	Diomandou Walo	1,5764303309268	0,447179264743912	River_valley	female	43	0	0	0	0	0	0	1	1	1	0	0	0	0	0	2	low
CB3920	Mastomys erythroleucus	Diomandou Walo	1,5764303309268	0,447179264743912	River_valley	male	28	0	0	0	0	0	0	0	0	0	0	0	0	0	0	0	low
CB3921	Mastomys erythroleucus	Diomandou Walo	-0,904421339322114	0,159855341910477	River_valley	male	31.5	0	0	0	0	0	0	0	0	0	0	0	0	0	0	0	low
CB3922	Mastomys erythroleucus	Diomandou Walo	-0,904421339322114	0,159855341910477	River_valley	female	24	0	0	0	0	0	0	0	0	0	0	0	0	0	0	0	low
CB3923	Mastomys erythroleucus	Diomandou Walo	-0,904421339322114	0,159855341910477	River_valley	male	30	0	0	0	0	0	0	0	0	0	0	0	0	0	0	0	low
CB3924	Mastomys erythroleucus	Diomandou Walo	-0,904421339322114	0,159855341910477	River_valley	male	20	0	0	0	0	0	0	0	0	0	0	0	0	0	0	0	low
CB3925	Mastomys erythroleucus	Diomandou Walo	1,5764303309268	0,447179264743912	River_valley	male	52	0	0	0	0	0	0	0	0	0	0	0	0	0	0	0	low
CB3926	Mastomys erythroleucus	Diomandou Walo	1,68110016982857	-0,280508916761417	River_valley	female	40	0	0	0	0	0	0	1	1	1	0	0	0	0	0	1	low
CB3927	Mastomys erythroleucus	Diomandou Walo	1,68110016982857	-0,280508916761417	River_valley	female	59	0	0	0	0	0	0	1	1	1	0	0	0	0	0	28	low
CB3928	Mastomys erythroleucus	Diomandou Walo	1,68110016982857	-0,280508916761417	River_valley	female	28	0	0	0	0	0	0	1	1	1	0	0	0	0	0	1	low
CB3929	Mastomys erythroleucus	Diomandou Walo	0,744654879521767	-0,208171224798751	River_valley	female	62	0	0	0	0	0	0	0	0	0	0	0	0	0	0	0	low
CB3930	Mastomys erythroleucus	Diomandou Walo	0,744654879521767	-0,208171224798751	River_valley	female	53	0	0	0	0	0	0	1	1	1	0	0	0	0	0	1	low
CB3931	Mastomys erythroleucus	Diomandou Walo	0,744654879521767	-0,208171224798751	River_valley	male	52	0	0	0	0	0	0	1	1	1	0	0	0	0	0	19	low
CB3932	Mastomys erythroleucus	Diomandou Walo	1,5764303309268	0,447179264743912	River_valley	female	51.5	0	0	0	0	0	0	0	0	0	0	0	0	0	0	0	low
CB3936	Mastomys erythroleucus	Diomandou Walo	1,5764303309268	0,447179264743912	River_valley	male	57	0	0	0	0	0	0	1	1	1	0	0	0	0	0	25	low
CB3938	Mastomys erythroleucus	Diomandou Walo	1,5764303309268	0,447179264743912	River_valley	male	34	0	0	0	0	0	0	0	0	0	0	0	0	0	0	0	low
CB3943	Mastomys erythroleucus	Diomandou Walo	1,5764303309268	0,447179264743912	River_valley	male	53	0	0	0	0	0	0	0	0	0	0	0	0	0	0	0	low
CB3944	Mastomys erythroleucus	Diomandou Walo	1,5764303309268	0,447179264743912	River_valley	female	26	0	0	0	0	0	0	0	0	0	0	0	0	0	0	0	low
CB3947	Mastomys erythroleucus	Diomandou Walo	1,5764303309268	0,447179264743912	River_valley	male	54.5	0	0	0	0	0	0	0	0	0	0	0	0	0	0	0	low
CB3950	Mastomys erythroleucus	Diomandou Walo	-0,904421339322114	0,159855341910477	River_valley	female	32	0	0	0	0	0	0	0	0	0	0	0	0	0	0	0	low
CB3951	Mastomys erythroleucus	Diomandou Walo	1,5764303309268	0,447179264743912	River_valley	female	41.5	0	0	0	0	0	0	0	0	0	0	0	0	0	0	0	low
CB3955	Mastomys erythroleucus	Diomandou Walo	1,68110016982857	-0,280508916761417	River_valley	female	37	0	0	0	0	0	0	1	1	1	0	0	0	0	0	2	low
CB3956	Mastomys erythroleucus	Diomandou Walo	1,68110016982857	-0,280508916761417	River_valley	male	56	0	0	0	0	0	0	0	0	0	0	0	0	0	0	0	low
CB3957	Mastomys erythroleucus	Diomandou Walo	1,5764303309268	0,447179264743912	River_valley	male	30	0	0	0	0	0	0	0	0	0	0	0	0	0	0	0	low
CB3959	Mastomys erythroleucus	Diomandou Walo	1,5764303309268	0,447179264743912	River_valley	female	30	0	0	0	0	0	0	0	0	0	0	0	0	0	0	0	low
CB3964	Mastomys erythroleucus	Diomandou Walo	1,5764303309268	0,447179264743912	River_valley	female	56	0	0	0	0	0	0	0	0	0	0	0	0	0	0	0	low
CB3965	Mastomys erythroleucus	Diomandou Walo	1,5764303309268	0,447179264743912	River_valley	male	41	0	0	0	0	0	0	0	0	0	0	0	0	0	0	0	low
CB3969	Mastomys erythroleucus	Diomandou Walo	-0,904421339322114	0,159855341910477	River_valley	male	23	0	0	0	0	0	0	0	0	0	0	0	0	0	0	0	low
CB3970	Mastomys erythroleucus	Diomandou Walo	-0,904421339322114	0,159855341910477	River_valley	female	54	0	0	0	0	0	0	1	1	1	0	0	0	0	0	8	low
CB3975	Mastomys erythroleucus	Aere Lao	-0,904421339322114	0,159855341910477	River_valley	male	33	0	0	0	0	1	0	1	1	2	0	0	0	60	0	5	co-existing
CB3976	Mastomys erythroleucus	Aere Lao	1,5764303309268	0,447179264743912	River_valley	female	42	0	0	0	0	1	0	1	1	2	0	0	0	83	0	34	co-existing
CB3977	Mastomys erythroleucus	Aere Lao	1,5764303309268	0,447179264743912	River_valley	female	53	0	0	0	0	1	0	1	1	2	0	0	0	72	0	9	co-existing
CB3985	Mastomys erythroleucus	Aere Lao	-0,237441169643822	-0,412486676910013	River_valley	male	31	0	0	0	0	0	0	0	0	0	0	0	0	0	0	0	co-existing
CB3999	Mastomys erythroleucus	Aere Lao	-0,342111008545588	0,315201504595315	River_valley	female	42.5	1	0	0	0	0	0	1	1	2	0	0	0	0	0	14	co-existing
CB4000	Mastomys erythroleucus	Aere Lao	-0,342111008545588	0,315201504595315	River_valley	female	76	1	0	0	0	0	0	1	1	2	0	0	0	0	0	2	co-existing
CB4006	Mastomys erythroleucus	Aere Lao	0,906603453205354	-1,39526092640204	River_valley	male	46	0	0	0	0	1	0	0	1	1	0	0	0	3	0	0	co-existing
CB4007	Mastomys erythroleucus	Aere Lao	-0,742472765638527	-1,02723435969281	River_valley	male	43	1	0	0	0	1	0	1	1	3	0	0	0	1	0	2	co-existing
CB4008	Mastomys erythroleucus	Aere Lao	-0,904421339322114	0,159855341910477	River_valley	female	65	0	0	0	0	0	0	0	0	0	0	0	0	0	0	0	co-existing
CB4009	Mastomys erythroleucus	Aere Lao	-0,904421339322114	0,159855341910477	River_valley	female	64	0	0	0	0	0	0	0	0	0	0	0	0	0	0	0	co-existing
CB4010	Mastomys erythroleucus	Aere Lao	-0,904421339322114	0,159855341910477	River_valley	female	39	0	0	0	0	0	0	0	0	0	0	0	0	0	0	0	co-existing
CB4012	Mastomys erythroleucus	Aere Lao	1,5764303309268	0,447179264743912	River_valley	female	56	0	0	0	0	1	0	0	1	1	0	0	0	11	0	0	co-existing
CB4013	Mastomys erythroleucus	Aere Lao	1,5764303309268	0,447179264743912	River_valley	female	41.5	0	0	0	0	1	0	0	1	1	0	0	0	86	0	0	co-existing
CB4028	Mastomys erythroleucus	Dodel	-0,904421339322114	0,159855341910477	River_valley	male	24	0	0	0	0	0	0	0	0	0	0	0	0	0	0	0	co-existing
CB4029	Mastomys erythroleucus	Dodel	-0,904421339322114	0,159855341910477	River_valley	female	52.5	0	0	0	0	1	0	0	1	1	0	0	0	5	0	0	co-existing
CB4040	Mastomys erythroleucus	Dodel	1,79573774411539	-0,101203786673315	River_valley	female	18.5	0	0	0	0	0	0	0	0	0	0	0	0	0	0	0	co-existing
CB4052	Mastomys erythroleucus	Dodel	-0,342111008545588	0,315201504595315	River_valley	female	18	0	0	0	0	0	0	0	0	0	0	0	0	0	0	0	co-existing
CB4056	Mastomys erythroleucus	Dodel	-0,904421339322114	0,159855341910477	River_valley	male	57	0	0	0	0	0	0	1	1	1	0	0	0	0	0	1	co-existing
CB4058	Mastomys erythroleucus	Dodel	-0,904421339322114	0,159855341910477	River_valley	female	23.5	0	0	0	0	0	0	1	1	1	0	0	0	0	0	6	co-existing
CB4059	Mastomys erythroleucus	Dodel	-0,237441169643822	-0,412486676910013	River_valley	female	22	0	0	0	0	0	0	1	1	1	0	0	0	0	0	1	co-existing
CB4080	Mastomys erythroleucus	Gollere	-0,742472765638527	-1,02723435969281	River_valley	female	43	1	0	0	0	1	0	1	1	3	0	0	0	2	0	19	low
CB4081	Mastomys erythroleucus	Gollere	-0,742472765638527	-1,02723435969281	River_valley	male	62	1	0	0	0	0	0	0	1	1	0	0	0	0	0	0	low
CB4082	Mastomys erythroleucus	Gollere	-0,180162434862002	-0,871888197007975	River_valley	male	53	1	0	0	0	1	0	1	1	3	0	0	0	1	0	8	low
CB4083	Mastomys erythroleucus	Gollere	-0,180162434862002	-0,871888197007975	River_valley	female	37.5	1	0	0	0	1	0	0	1	2	0	0	0	6	0	0	low
CB4089	Mastomys erythroleucus	Gollere	-0,742472765638527	-1,02723435969281	River_valley	female	53	0	0	0	0	0	0	0	0	0	0	0	0	0	0	0	low
CB4092	Mastomys erythroleucus	Gollere	-0,904421339322114	0,159855341910477	River_valley	female	69	0	0	0	0	1	0	0	1	1	0	0	0	11	0	0	low
CB4094	Mastomys erythroleucus	Gollere	-0,342111008545588	0,315201504595315	River_valley	female	61.5	1	0	0	0	0	0	0	1	1	0	0	0	0	0	0	low
CB4095	Mastomys erythroleucus	Gollere	-0,342111008545588	0,315201504595315	River_valley	male	55	1	0	0	0	0	0	1	1	2	0	0	0	0	0	1	low
CB4099	Mastomys erythroleucus	Gollere	-0,904421339322114	0,159855341910477	River_valley	female	47	1	0	0	0	0	0	0	1	1	0	0	0	0	0	0	low
CB4100	Mastomys erythroleucus	Gollere	-0,342111008545588	0,315201504595315	River_valley	male	36	0	0	0	0	0	0	0	0	0	0	0	0	0	0	0	low
CB4101	Mastomys erythroleucus	Gollere	-0,342111008545588	0,315201504595315	River_valley	female	55	1	0	0	0	0	0	0	1	1	0	0	0	0	0	0	low
CB4104	Mastomys erythroleucus	Gollere	-0,180162434862002	-0,871888197007975	River_valley	male	53	0	0	0	0	1	0	1	1	2	0	0	0	29	0	6	low
CB4106	Mastomys erythroleucus	Gollere	-0,342111008545588	0,315201504595315	River_valley	female	37.5	1	0	0	0	1	0	1	1	3	0	0	0	4	0	17	low
CB4108	Mastomys erythroleucus	Gollere	-0,342111008545588	0,315201504595315	River_valley	female	39	0	0	0	0	0	0	0	0	0	0	0	0	0	0	0	low
CB4110	Mastomys erythroleucus	Gollere	-0,342111008545588	0,315201504595315	River_valley	male	30	0	0	0	0	0	0	0	0	0	0	0	0	0	0	0	low
CB4112	Mastomys erythroleucus	Gollere	-0,342111008545588	0,315201504595315	River_valley	female	45	1	0	0	0	0	0	0	1	1	0	0	0	0	0	0	low
CB4113	Mastomys erythroleucus	Gollere	-0,342111008545588	0,315201504595315	River_valley	female	45.5	0	0	0	0	1	0	0	1	1	0	0	0	1	0	0	low
CB4115	Mastomys erythroleucus	Gollere	-0,342111008545588	0,315201504595315	River_valley	male	32	0	0	0	0	0	0	0	0	0	0	0	0	0	0	0	low
CB4119	Mastomys erythroleucus	Gollere	-0,342111008545588	0,315201504595315	River_valley	female	55.5	1	0	0	0	1	0	0	1	2	0	0	0	11	0	0	low
CB4120	Mastomys erythroleucus	Gollere	0,639985040620001	0,519516956706578	River_valley	female	50	1	0	0	0	1	0	0	1	2	0	0	0	1	0	0	low
CB4121	Mastomys erythroleucus	Gollere	-0,342111008545588	0,315201504595315	River_valley	female	36	0	0	0	0	1	0	0	1	1	0	0	0	2	0	0	low
CB4122	Mastomys erythroleucus	Gollere	-0,342111008545588	0,315201504595315	River_valley	male	47.5	0	0	0	0	0	0	0	0	0	0	0	0	0	0	0	low
CB4124	Mastomys erythroleucus	Gollere	-0,342111008545588	0,315201504595315	River_valley	female	32.5	1	0	0	0	0	0	0	1	1	0	0	0	0	0	0	low
CB4126	Mastomys erythroleucus	Gollere	-0,742472765638527	-1,02723435969281	River_valley	female	36.5	0	0	0	0	0	0	1	1	1	0	0	0	0	0	2	low
CB4127	Mastomys erythroleucus	Gollere	0,0959355405036207	-1,35860499384716	River_valley	female	43	1	0	0	0	0	0	0	1	1	0	0	0	0	0	0	low
CB4129	Mastomys erythroleucus	Gollere	-0,904421339322114	0,159855341910477	River_valley	male	142	0	0	0	0	1	0	1	1	2	0	0	0	11	0	4	low
CB4131	Mastomys erythroleucus	Gollere	-0,342111008545588	0,315201504595315	River_valley	male	151	1	0	0	0	0	0	1	1	2	0	0	0	0	0	16	low
CB4132	Mastomys erythroleucus	Gollere	-0,904421339322114	0,159855341910477	River_valley	male	138	0	0	0	0	0	0	0	0	0	0	0	0	0	0	0	low
CB4135	Mastomys erythroleucus	Gollere	-0,342111008545588	0,315201504595315	River_valley	female	34.5	1	0	0	0	1	0	0	1	2	0	0	0	17	0	0	low
CB4136	Mastomys erythroleucus	Gollere	-0,342111008545588	0,315201504595315	River_valley	male	51	1	0	0	0	1	0	0	1	2	0	0	0	27	0	0	low
CB4137	Mastomys erythroleucus	Gollere	-0,342111008545588	0,315201504595315	River_valley	male	44	0	0	0	0	1	0	1	1	2	0	0	0	8	0	1	low
CB4141	Mastomys erythroleucus	Gollere	-0,342111008545588	0,315201504595315	River_valley	male	73	1	0	0	0	1	0	0	1	2	0	0	0	2	0	0	low
CB4142	Mastomys erythroleucus	Gollere	-0,342111008545588	0,315201504595315	River_valley	female	53	1	1	0	0	1	0	1	1	4	2	0	0	1	0	2	low
CB4145	Mastomys erythroleucus	Gollere	-0,342111008545588	0,315201504595315	River_valley	male	42.5	0	0	0	0	0	0	0	0	0	0	0	0	0	0	0	low
CB4147	Mastomys erythroleucus	Gollere	-0,342111008545588	0,315201504595315	River_valley	female	37.5	1	0	0	0	0	0	0	1	1	0	0	0	0	0	0	low
CB4148	Mastomys erythroleucus	Gollere	-0,342111008545588	0,315201504595315	River_valley	female	60	1	0	1	0	0	0	1	1	3	0	1	0	0	0	2	low
CB4149	Mastomys erythroleucus	Gollere	-0,342111008545588	0,315201504595315	River_valley	male	40.5	0	0	0	0	0	0	1	1	1	0	0	0	0	0	1	low
CB4151	Mastomys erythroleucus	Mboumba	-0,342111008545588	0,315201504595315	River_valley	female	64	0	0	0	0	0	0	1	1	1	0	0	0	0	0	15	low
CB4155	Mastomys erythroleucus	Mboumba	-0,342111008545588	0,315201504595315	River_valley	female	65	0	0	0	0	0	0	1	1	1	0	0	0	0	0	4	low
CB4156	Mastomys erythroleucus	Mboumba	-0,342111008545588	0,315201504595315	River_valley	male	59.5	0	0	0	0	0	0	0	0	0	0	0	0	0	0	0	low
CB4157	Mastomys erythroleucus	Mboumba	-0,180162434862002	-0,871888197007975	River_valley	male	67	1	0	0	0	0	0	1	1	2	0	0	0	0	0	4	low
CB4158	Mastomys erythroleucus	Mboumba	-0,180162434862002	-0,871888197007975	River_valley	female	56	1	0	0	0	0	0	0	1	1	0	0	0	0	0	0	low
CB4159	Mastomys erythroleucus	Mboumba	-0,342111008545588	0,315201504595315	River_valley	male	38	1	0	0	0	0	0	0	1	1	0	0	0	0	0	0	low
CB4160	Mastomys erythroleucus	Mboumba	-0,904421339322114	0,159855341910477	River_valley	female	44	1	0	0	0	0	0	1	1	2	0	0	0	0	0	19	low
CB4161	Mastomys erythroleucus	Mboumba	-0,342111008545588	0,315201504595315	River_valley	female	50	0	0	0	0	0	0	1	1	1	0	0	0	0	0	1	low
CB4162	Mastomys erythroleucus	Mboumba	0,906603453205354	-1,39526092640204	River_valley	female	53.5	0	0	0	0	0	0	0	0	0	0	0	0	0	0	0	low
CB4163	Mastomys erythroleucus	Mboumba	-0,342111008545588	0,315201504595315	River_valley	male	39	0	0	0	0	0	0	0	0	0	0	0	0	0	0	0	low
CB4164	Mastomys erythroleucus	Mboumba	-0,342111008545588	0,315201504595315	River_valley	male	36.5	0	0	0	0	0	0	0	0	0	0	0	0	0	0	0	low
CB4165	Mastomys erythroleucus	Mboumba	-0,904421339322114	0,159855341910477	River_valley	female	52	0	0	0	0	0	0	0	0	0	0	0	0	0	0	0	low
CB4166	Mastomys erythroleucus	Mboumba	-0,904421339322114	0,159855341910477	River_valley	male	38	0	0	0	0	0	0	1	1	1	0	0	0	0	0	2	low
CB4167	Mastomys erythroleucus	Mboumba	-0,342111008545588	0,315201504595315	River_valley	male	30	0	0	0	0	0	0	0	0	0	0	0	0	0	0	0	low
CB4168	Mastomys erythroleucus	Mboumba	-0,342111008545588	0,315201504595315	River_valley	female	40	0	0	0	0	0	0	0	0	0	0	0	0	0	0	0	low
CB4170	Mastomys erythroleucus	Mboumba	1,03238083081042	-1,43094268580983	River_valley	male	46	0	0	0	0	0	0	0	0	0	0	0	0	0	0	0	low
CB4172	Mastomys erythroleucus	Mboumba	1,03238083081042	-1,43094268580983	River_valley	male	34	1	0	0	0	0	0	0	1	1	0	0	0	0	0	0	low
CB4174	Mastomys erythroleucus	Mboumba	-0,342111008545588	0,315201504595315	River_valley	male	54	0	0	0	0	0	0	0	0	0	0	0	0	0	0	0	low
CB4175	Mastomys erythroleucus	Mboumba	0,257884114187208	-2,54569469545045	River_valley	female	48	0	0	0	0	0	0	0	0	0	0	0	0	0	0	0	low
CB4187	Mastomys erythroleucus	Mboumba	-0,342111008545588	0,315201504595315	River_valley	male	36	0	0	0	0	0	0	0	0	0	0	0	0	0	0	0	low
CB4188	Mastomys erythroleucus	Mboumba	-0,342111008545588	0,315201504595315	River_valley	female	48.5	0	0	0	0	0	0	0	0	0	0	0	0	0	0	0	low
CB4192	Mastomys erythroleucus	Mboumba	-0,180162434862002	-0,871888197007975	River_valley	male	33	0	0	0	0	0	0	1	1	1	0	0	0	0	0	15	low
CB4193	Mastomys erythroleucus	Mboumba	-0,180162434862002	-0,871888197007975	River_valley	male	34	0	0	0	0	0	0	0	0	0	0	0	0	0	0	0	low
CB4194	Mastomys erythroleucus	Mboumba	-0,180162434862002	-0,871888197007975	River_valley	male	29	0	0	0	0	1	0	1	1	2	0	0	1	1	0	1	low
CB4195	Mastomys erythroleucus	Mboumba	-0,342111008545588	0,315201504595315	River_valley	female	42	0	0	0	0	0	0	0	0	0	0	0	0	0	0	0	low
CB4196	Mastomys erythroleucus	Mboumba	-0,180162434862002	-0,871888197007975	River_valley	male	40	0	0	0	0	0	0	0	0	0	0	0	0	0	0	0	low
CB4201	Mastomys erythroleucus	Mboumba	-0,342111008545588	0,315201504595315	River_valley	male	34.5	1	0	0	0	0	0	1	1	2	0	0	0	0	0	4	low
CB4204	Mastomys erythroleucus	Mboumba	-0,342111008545588	0,315201504595315	River_valley	male	37	0	0	0	0	0	0	0	0	0	0	0	0	0	0	0	low
CB4235	Mastomys erythroleucus	Diagali	-0,342111008545588	0,315201504595315	NR3	male	21	0	0	0	0	0	0	0	0	0	0	0	0	0	0	0	low
CB4239	Mastomys erythroleucus	Diagali	-0,237441169643822	-0,412486676910013	NR3	male	48.5	0	0	0	0	0	0	0	0	0	0	0	0	0	0	0	low
CB4246	Mastomys erythroleucus	Diagali	-0,237441169643822	-0,412486676910013	NR3	male	47	0	0	0	0	0	0	0	0	0	0	0	0	0	0	0	low
CB4249	Mastomys erythroleucus	Diagali	0,699004120662982	-0,484824368872679	NR3	male	48	0	0	0	0	0	0	0	0	0	0	0	0	0	0	0	low
CB4258	Mastomys erythroleucus	Diagali	-0,342111008545588	0,315201504595315	NR3	female	23	0	0	0	0	0	0	0	0	0	0	0	0	0	0	0	low
CB4260	Mastomys erythroleucus	Diagali	0,699004120662982	-0,484824368872679	NR3	male	36	0	0	0	0	0	0	0	0	0	0	0	0	0	0	0	low
CB4261	Mastomys erythroleucus	Diagali	-0,342111008545588	0,315201504595315	NR3	male	57	0	0	0	0	0	0	0	0	0	0	0	0	0	0	0	low
CB4265	Mastomys erythroleucus	Diagali	-0,0754925959602351	-1,5995763785133	NR3	male	29	0	0	0	0	0	0	0	0	0	0	0	0	0	0	0	low
CB4266	Mastomys erythroleucus	Diagali	-0,342111008545588	0,315201504595315	NR3	male	36	0	0	0	0	0	0	0	0	0	0	0	0	0	0	0	low
CB4268	Mastomys erythroleucus	Diagali	1,68110016982857	-0,280508916761417	NR3	male	28	0	0	0	0	0	0	0	0	0	0	0	0	0	0	0	low
CB4271	Mastomys erythroleucus	Diagali	-0,342111008545588	0,315201504595315	NR3	female	26	0	0	0	0	0	0	0	0	0	0	0	0	0	0	0	low
CB4272	Mastomys erythroleucus	Diagali	-0,342111008545588	0,315201504595315	NR3	female	45	0	0	0	0	0	0	0	0	0	0	0	0	0	0	0	low
CB4273	Mastomys erythroleucus	Ranerou	-0,342111008545588	0,315201504595315	NR3	female	47	0	0	0	0	0	0	1	1	1	0	0	0	0	0	2	low
CB4274	Mastomys erythroleucus	Ranerou	-0,342111008545588	0,315201504595315	NR3	male	52	0	0	0	0	0	0	1	1	1	0	0	0	0	0	1	low
CB4276	Mastomys erythroleucus	Ranerou	-0,342111008545588	0,315201504595315	NR3	female	28.5	0	0	0	0	0	0	0	0	0	0	0	0	0	0	0	low
CB4277	Mastomys erythroleucus	Ranerou	-0,342111008545588	0,315201504595315	NR3	female	36	0	0	0	0	0	0	1	1	1	0	0	0	0	0	3	low
CB4278	Mastomys erythroleucus	Ranerou	-0,342111008545588	0,315201504595315	NR3	female	36	0	0	0	0	0	0	0	0	0	0	0	0	0	0	0	low
CB4279	Mastomys erythroleucus	Ranerou	-0,180162434862002	-0,871888197007975	NR3	male	58	0	0	0	0	0	0	0	0	0	0	0	0	0	0	0	low
CB4282	Mastomys erythroleucus	Ranerou	-0,342111008545588	0,315201504595315	NR3	female	38	0	0	0	0	0	0	0	0	0	0	0	0	0	0	0	low
CB4284	Mastomys erythroleucus	Ranerou	-0,342111008545588	0,315201504595315	NR3	male	37	0	0	0	0	0	0	0	0	0	0	0	0	0	0	0	low
CB4285	Mastomys erythroleucus	Ranerou	-0,342111008545588	0,315201504595315	NR3	female	54	0	0	0	0	0	0	0	0	0	0	0	0	0	0	0	low
CB4286	Mastomys erythroleucus	Ranerou	-0,237441169643822	-0,412486676910013	NR3	female	29	0	0	0	0	0	0	0	0	0	0	0	0	0	0	0	low
CB4287	Mastomys erythroleucus	Ranerou	-0,237441169643822	-0,412486676910013	NR3	female	117	0	0	0	0	0	0	1	1	1	0	0	0	0	0	6	low
CB4288	Mastomys erythroleucus	Ranerou	-0,237441169643822	-0,412486676910013	NR3	female	34	0	0	0	0	0	0	1	1	1	0	0	0	0	0	1	low
CB4289	Mastomys erythroleucus	Ranerou	-0,342111008545588	0,315201504595315	NR3	female	52	0	0	0	0	0	0	1	1	1	0	0	0	0	0	2	low
CB4290	Mastomys erythroleucus	Ranerou	-0,342111008545588	0,315201504595315	NR3	male	71	0	0	0	0	0	0	1	1	1	0	0	0	0	0	5	low
CB4291	Mastomys erythroleucus	Ranerou	-0,342111008545588	0,315201504595315	NR3	male	50	0	0	0	0	0	0	1	1	1	0	0	0	0	0	2	low
CB4293	Mastomys erythroleucus	Ranerou	-0,342111008545588	0,315201504595315	NR3	female	75	0	0	0	0	0	0	1	1	1	0	0	0	0	0	16	low
CB4294	Mastomys erythroleucus	Ranerou	-0,237441169643822	-0,412486676910013	NR3	female	49	0	0	0	0	0	0	1	1	1	0	0	0	0	0	1	low
CB4295	Mastomys erythroleucus	Ranerou	-0,180162434862002	-0,871888197007975	NR3	male	27	0	0	0	0	0	0	0	0	0	0	0	0	0	0	0	low
CB4299	Mastomys erythroleucus	Ranerou	-0,342111008545588	0,315201504595315	NR3	male	48	0	0	0	0	0	0	0	0	0	0	0	0	0	0	0	low
CB4300	Mastomys erythroleucus	Ranerou	-0,237441169643822	-0,412486676910013	NR3	male	48	0	0	0	0	0	0	0	0	0	0	0	0	0	0	0	low
CB4301	Mastomys erythroleucus	Ranerou	-0,342111008545588	0,315201504595315	NR3	female	53	0	0	0	0	0	0	1	1	1	0	0	0	0	0	13	low
CB4302	Mastomys erythroleucus	Ranerou	-0,237441169643822	-0,412486676910013	NR3	male	44	0	0	0	0	0	0	1	1	1	0	0	0	0	0	1	low
CB4303	Mastomys erythroleucus	Ranerou	-0,342111008545588	0,315201504595315	NR3	male	58	0	0	0	0	0	0	0	0	0	0	0	0	0	0	0	low
CB4305	Mastomys erythroleucus	Ranerou	-0,180162434862002	-0,871888197007975	NR3	male	45	0	0	0	0	0	0	1	1	1	0	0	0	0	0	5	low
CB4308	Mastomys erythroleucus	Fourdou	-0,342111008545588	0,315201504595315	NR3	male	32	0	0	0	0	0	0	0	0	0	0	0	0	0	0	0	low
CB4315	Mastomys erythroleucus	Fourdou	0,699004120662982	-0,484824368872679	NR3	male	48	0	0	0	0	0	0	0	0	0	0	0	0	0	0	0	low
CB4318	Mastomys erythroleucus	Fourdou	-0,342111008545588	0,315201504595315	NR3	male	35	0	0	0	0	0	0	0	0	0	0	0	0	0	0	0	low
CB4319	Mastomys erythroleucus	Fourdou	0,744654879521767	-0,208171224798751	NR3	male	36	0	0	0	0	0	0	0	0	0	0	0	0	0	0	0	low
CB4323	Mastomys erythroleucus	Fourdou	-0,342111008545588	0,315201504595315	NR3	male	16	0	0	0	0	0	0	0	0	0	0	0	0	0	0	0	low
CB4324	Mastomys erythroleucus	Fourdou	-0,342111008545588	0,315201504595315	NR3	male	32	0	0	0	0	0	0	0	0	0	0	0	0	0	0	0	low
CB4329	Mastomys erythroleucus	Fourdou	0,744654879521767	-0,208171224798751	NR3	male	31	0	0	0	0	0	0	0	0	0	0	0	0	0	0	0	low
CB4331	Mastomys erythroleucus	Fourdou	-0,342111008545588	0,315201504595315	NR3	female	34.5	0	0	0	0	0	0	0	0	0	0	0	0	0	0	0	low
CB4332	Mastomys erythroleucus	Fourdou	-0,342111008545588	0,315201504595315	NR3	female	37	0	0	0	0	0	0	0	0	0	0	0	0	0	0	0	low
CB4333	Mastomys erythroleucus	Fourdou	-0,342111008545588	0,315201504595315	NR3	male	64	0	0	0	0	0	0	0	0	0	0	0	0	0	0	0	low

## Sheet: MCA dataset
Sampled_site	Dwelling_number	Room_number	Ground	Wall	Ceiling	Room_type	Sampling_zone	Habitat_axis1	Habitat_axis2
Yonofere	1	1	Ci	Ci	Zi	alimentary shop	NR3	-0,342111008545588	0,315201504595315
Yonofere	2	1	Ci	Ci	Zi	alimentary shop	NR3	-0,342111008545588	0,315201504595315
Yonofere	2	1	Ci	Ci	Zi	cellar	NR3	-0,342111008545588	0,315201504595315
Yonofere	3	1	Ci	Ci	Zi	alimentary shop	NR3	-0,342111008545588	0,315201504595315
Yonofere	4	1	Ci	Ci	Zi	alimentary shop	NR3	-0,342111008545588	0,315201504595315
Yonofere	5	1	Ci	Ci	Zi	mechanical shop	NR3	-0,342111008545588	0,315201504595315
Yonofere	6	1	Ci	Ci	Pa	bedroom	NR3	-0,237441169643822	-0,412486676910013
Yonofere	7	1	Ci	Ci	Zi	mechanical shop	NR3	-0,342111008545588	0,315201504595315
Yonofere	8	1	Ci	Ci	Pa	bedroom	NR3	-0,237441169643822	-0,412486676910013
Yonofere	8	2	Ci	Ci	Zi	bedroom	NR3	-0,342111008545588	0,315201504595315
Yonofere	8	3	Ci	Ba	Pa	cellar	NR3	0,200605379405387	-2,08629317535249
Yonofere	9	1	Bo	Ci	Pa	bedroom	NR3	0,813641694949806	-0,305519238784577
Yonofere	9	2	Bo	Ci	Pa	bedroom	NR3	0,813641694949806	-0,305519238784577
Yonofere	9	3	Ci	Ci	Pa	bedroom	NR3	-0,237441169643822	-0,412486676910013
Yonofere	10	1	Ci	Ci	Zi	kitchen	NR3	-0,342111008545588	0,315201504595315
Yonofere	11	1	Ci	Ci	Zi	bedroom	NR3	-0,342111008545588	0,315201504595315
Yonofere	12	1	Ci	Ci	Zi	outdoor coutyard	NR3	-0,342111008545588	0,315201504595315
Yonofere	12	2	Ci	Ci	Zi	bedroom	NR3	-0,342111008545588	0,315201504595315
Yonofere	12	3	Ci	Ci	Zi	cellar	NR3	-0,342111008545588	0,315201504595315
Yonofere	12	4	Ci	Ci	Zi	bedroom	NR3	-0,342111008545588	0,315201504595315
Yonofere	13	1	Ci	Ci	Zi	alimentary shop	NR3	-0,342111008545588	0,315201504595315
Yonofere	13	2	Ci	Ci	Pa	bedroom	NR3	-0,237441169643822	-0,412486676910013
Yonofere	13	3	Ci	Ci	Pa	bedroom	NR3	-0,237441169643822	-0,412486676910013
Yonofere	13	4	Ci	Ci	Pa	bedroom	NR3	-0,237441169643822	-0,412486676910013
Yonofere	13	5	Ci	Ci	Zi	bedroom	NR3	-0,342111008545588	0,315201504595315
Yonofere	14	1	Ci	Ci	Zi	alimentary shop	NR3	-0,342111008545588	0,315201504595315
Yonofere	14	2	Ci	Ci	Zi	alimentary shop	NR3	-0,342111008545588	0,315201504595315
Yonofere	14	3	Ci	Ci	Zi	cellar	NR3	-0,342111008545588	0,315201504595315
Yonofere	15	1	Ci	Ci	Zi	alimentary shop	NR3	-0,342111008545588	0,315201504595315
Yonofere	15	2	Ci	Ci	Zi	bedroom	NR3	-0,342111008545588	0,315201504595315
Yonofere	16	1	Ci	Ci	Zi	alimentary shop	NR3	-0,342111008545588	0,315201504595315
Yonofere	16	2	Ci	Ci	Zi	cellar	NR3	-0,342111008545588	0,315201504595315
Yonofere	17	1	Ci	Ci	Zi	alimentary shop	NR3	-0,342111008545588	0,315201504595315
Yonofere	18	1	Ci	Ci	Zi	alimentary shop	NR3	-0,342111008545588	0,315201504595315
Yonofere	18	2	Ci	Ci	Zi	cellar	NR3	-0,342111008545588	0,315201504595315
Yonofere	19	1	Ci	Ci	Zi	alimentary shop	NR3	-0,342111008545588	0,315201504595315
Yonofere	20	1	Ci	Ci	Zi	alimentary shop	NR3	-0,342111008545588	0,315201504595315
Yonofere	20	2	Ci	Ci	Zi	cellar	NR3	-0,342111008545588	0,315201504595315
Yonofere	21	1	Ci	Ci	Zi	alimentary shop	NR3	-0,342111008545588	0,315201504595315
Yonofere	22	2	Ci	Ci	Zi	cellar	NR3	-0,342111008545588	0,315201504595315
Yonofere	23	1	Ci	Ci	Zi	bedroom	NR3	-0,342111008545588	0,315201504595315
Yonofere	23	2	Bo	Ci	Pa	bedroom	NR3	0,813641694949806	-0,305519238784577
Yonofere	23	3	Ci	Ci	Pa	bedroom	NR3	-0,237441169643822	-0,412486676910013
Yonofere	23	4	Bo	Ci	Pa	cellar	NR3	0,813641694949806	-0,305519238784577
Yonofere	23	5	Bo	Ci	Pa	bedroom	NR3	0,813641694949806	-0,305519238784577
Yonofere	23	6	Ci	Ci	Pa	bedroom	NR3	-0,237441169643822	-0,412486676910013
Yonofere	23	7	Bo	Ci	Pa	bedroom	NR3	0,813641694949806	-0,305519238784577
Yonofere	23	8	Bo	Ci	Pa	bedroom	NR3	0,813641694949806	-0,305519238784577
Yonofere	23	9	Bo	Ci	Pa	bedroom	NR3	0,813641694949806	-0,305519238784577
Yonofere	23	10	Ci	Ci	Zi	bedroom	NR3	-0,342111008545588	0,315201504595315
Yonofere	24	1	Ci	Ci	Pa	bedroom	NR3	-0,237441169643822	-0,412486676910013
Yonofere	24	2	Ci	Ci	Pa	kitchen	NR3	-0,237441169643822	-0,412486676910013
Yonofere	24	3	Ci	Ci	Pa	cellar	NR3	-0,237441169643822	-0,412486676910013
Yonofere	25	1	Ci	Ba	Pa	bedroom	NR3	0,200605379405387	-2,08629317535249
Yonofere	25	2	Ci	Ba	Pa	bedroom	NR3	0,200605379405387	-2,08629317535249
Yonofere	25	3	Ci	Ba	Pa	bedroom	NR3	0,200605379405387	-2,08629317535249
Yonofere	26	1	Ci	Ci	Pa	bedroom	NR3	-0,237441169643822	-0,412486676910013
Yonofere	26	2	Ci	Ci	Pa	bedroom	NR3	-0,237441169643822	-0,412486676910013
Diagali	1	1	Ci	Ci	Pa	kitchen	NR3	-0,237441169643822	-0,412486676910013
Diagali	1	2	Ci	Ci	Pa	bedroom	NR3	-0,237441169643822	-0,412486676910013
Diagali	1	3	Ci	Ci	Pa	bedroom	NR3	-0,237441169643822	-0,412486676910013
Diagali	1	4	Ci	Ba	Pa	bedroom	NR3	0,200605379405387	-2,08629317535249
Diagali	1	5	Ci	Ci	Pa	bedroom	NR3	-0,237441169643822	-0,412486676910013
Diagali	1	6	Ci	Ci	Zi	cellar	NR3	-0,342111008545588	0,315201504595315
Diagali	2	1	Ci	Ci	Zi	bedroom	NR3	-0,342111008545588	0,315201504595315
Diagali	2	2	Ci	Ci	Zi	cellar	NR3	-0,342111008545588	0,315201504595315
Diagali	2	3	Ci	Ci	Pa	bedroom	NR3	-0,237441169643822	-0,412486676910013
Diagali	2	4	Ci	Ci	Pa	cellar	NR3	-0,237441169643822	-0,412486676910013
Diagali	2	5	Ci	Ci	Zi	bedroom	NR3	-0,342111008545588	0,315201504595315
Diagali	3	1	Ci	Ci	Pa	bedroom	NR3	-0,237441169643822	-0,412486676910013
Diagali	3	2	Ci	Ci	Pa	cellar	NR3	-0,237441169643822	-0,412486676910013
Diagali	3	3	Ci	Ci	Pa	bedroom	NR3	-0,237441169643822	-0,412486676910013
Diagali	3	4	Ci	Bo	Pa	cellar	NR3	0,744654879521767	-0,208171224798751
Diagali	4	1	Ci	Ci	Pa	cellar	NR3	-0,237441169643822	-0,412486676910013
Diagali	4	2	Ci	Ci	Pa	bedroom	NR3	-0,237441169643822	-0,412486676910013
Diagali	4	3	Ci	Ci	Pa	bedroom	NR3	-0,237441169643822	-0,412486676910013
Diagali	4	4	Ci	Ci	Pa	bedroom	NR3	-0,237441169643822	-0,412486676910013
Diagali	4	5	Sa	Ci	Pa	cellar	NR3	-0,0754925959602351	-1,5995763785133
Diagali	4	6	Ci	Ci	Pa	bedroom	NR3	-0,237441169643822	-0,412486676910013
Diagali	5	1	Ci	Ci	Pa	bedroom	NR3	-0,237441169643822	-0,412486676910013
Diagali	5	2	Ci	Ci	Pa	bedroom	NR3	-0,237441169643822	-0,412486676910013
Diagali	5	3	Ba	Ci	Pa	bedroom	NR3	0,699004120662982	-0,484824368872679
Diagali	5	4	Ba	Ci	Pa	bedroom	NR3	0,699004120662982	-0,484824368872679
Diagali	5	5	Ba	Ci	Pa	bedroom	NR3	0,699004120662982	-0,484824368872679
Diagali	5	6	Sa	Ba	Pa	cellar	NR3	0,362553953088974	-3,27338287695578
Diagali	6	1	Ba	Ci	Pa	bedroom	NR3	0,699004120662982	-0,484824368872679
Diagali	6	2	Ci	Ci	Pa	bedroom	NR3	-0,237441169643822	-0,412486676910013
Diagali	6	3	Ci	Ci	Pa	cellar	NR3	-0,237441169643822	-0,412486676910013
Diagali	6	4	Ci	Ci	Zi	cellar	NR3	-0,342111008545588	0,315201504595315
Diagali	6	5	Ci	Ci	Zi	bedroom	NR3	-0,342111008545588	0,315201504595315
Diagali	7	1	Ci	Ba	Pa	bedroom	NR3	0,200605379405387	-2,08629317535249
Diagali	7	2	Ci	Ba	Pa	bedroom	NR3	0,200605379405387	-2,08629317535249
Diagali	8	1	Ci	Ci	Pa	cellar	NR3	-0,237441169643822	-0,412486676910013
Diagali	8	2	Ci	Ci	Pa	bedroom	NR3	-0,237441169643822	-0,412486676910013
Diagali	8	3	Sa	Ci	Pa	cellar	NR3	-0,0754925959602351	-1,5995763785133
Diagali	9	1	Ba	Bo	Pa	bedroom	NR3	1,68110016982857	-0,280508916761417
Diagali	9	2	Ba	Ci	Pa	bedroom	NR3	0,699004120662982	-0,484824368872679
Diagali	9	3	Ba	Ci	Pa	cellar	NR3	0,699004120662982	-0,484824368872679
Diagali	9	4	Ci	Ci	Pa	bedroom	NR3	-0,237441169643822	-0,412486676910013
Diagali	10	1	Ci	Ci	Zi	alimentary shop	NR3	-0,342111008545588	0,315201504595315
Diagali	11	1	Ci	Ci	Zi	bedroom	NR3	-0,342111008545588	0,315201504595315
Diagali	11	2	Sa	Ci	Pa	cellar	NR3	-0,0754925959602351	-1,5995763785133
Diagali	11	3	Ba	Ci	Pa	cellar	NR3	0,699004120662982	-0,484824368872679
Diagali	11	4	Ci	Ci	Pa	bedroom	NR3	-0,237441169643822	-0,412486676910013
Diagali	11	5	Ba	Ci	Pa	bedroom	NR3	0,699004120662982	-0,484824368872679
Diagali	12	1	Ci	Ci	Ci	bedroom	NR3	-0,904421339322114	0,159855341910477
Diagali	13	1	Ci	Ci	Zi	alimentary shop	NR3	-0,342111008545588	0,315201504595315
Diagali	13	2	Ci	Ci	Zi	kitchen	NR3	-0,342111008545588	0,315201504595315
Diagali	14	1	Ci	Ba	Pa	mechanical shop	NR3	0,200605379405387	-2,08629317535249
Diagali	15	1	Ci	Ci	Zi	alimentary shop	NR3	-0,342111008545588	0,315201504595315
Diagali	16	1	Ba	Ci	Pa	bedroom	NR3	0,699004120662982	-0,484824368872679
Diagali	16	2	Ci	Ci	Zi	bedroom	NR3	-0,342111008545588	0,315201504595315
Diagali	16	3	Sa	Ci	Pa	kitchen	NR3	-0,0754925959602351	-1,5995763785133
Diagali	17	1	Ci	Ci	Zi	cellar	NR3	-0,342111008545588	0,315201504595315
Diagali	17	2	Ci	Ci	Zi	bedroom	NR3	-0,342111008545588	0,315201504595315
Diagali	17	3	Ci	Ci	Zi	bedroom	NR3	-0,342111008545588	0,315201504595315
Diagali	17	4	Ci	Ci	Zi	cellar	NR3	-0,342111008545588	0,315201504595315
Ranerou	1	1	Sa	Ci	Zi	mechanical shop	NR3	-0,180162434862002	-0,871888197007975
Ranerou	2	1	Ci	Ci	Zi	alimentary shop	NR3	-0,342111008545588	0,315201504595315
Ranerou	3	1	Sa	Ci	Zi	mechanical shop	NR3	-0,180162434862002	-0,871888197007975
Ranerou	4	1	Ci	Ci	Zi	alimentary shop	NR3	-0,342111008545588	0,315201504595315
Ranerou	5	1	Ci	Ci	Zi	alimentary shop	NR3	-0,342111008545588	0,315201504595315
Ranerou	5	2	Ci	Ci	Zi	bedroom	NR3	-0,342111008545588	0,315201504595315
Ranerou	5	3	Ci	Ci	Zi	kitchen	NR3	-0,342111008545588	0,315201504595315
Ranerou	5	4	Ci	Ci	Zi	cellar	NR3	-0,342111008545588	0,315201504595315
Ranerou	5	5	Ci	Ci	Zi	kitchen	NR3	-0,342111008545588	0,315201504595315
Ranerou	5	6	Ci	Ci	Zi	cellar	NR3	-0,342111008545588	0,315201504595315
Ranerou	5	7	Ci	Ci	Zi	bedroom	NR3	-0,342111008545588	0,315201504595315
Ranerou	6	1	Ci	Ci	Zi	bedroom	NR3	-0,342111008545588	0,315201504595315
Ranerou	6	2	Ci	Ci	Zi	kitchen	NR3	-0,342111008545588	0,315201504595315
Ranerou	7	1	Sa	Ci	Zi	mechanical shop	NR3	-0,180162434862002	-0,871888197007975
Ranerou	8	1	Ci	Ci	Zi	alimentary shop	NR3	-0,342111008545588	0,315201504595315
Ranerou	8	2	Ci	Ci	Zi	bedroom	NR3	-0,342111008545588	0,315201504595315
Ranerou	8	3	Ci	Ci	Zi	bedroom	NR3	-0,342111008545588	0,315201504595315
Ranerou	9	1	Ci	Ci	Pa	bedroom	NR3	-0,237441169643822	-0,412486676910013
Ranerou	9	2	Ci	Ci	Pa	bedroom	NR3	-0,237441169643822	-0,412486676910013
Ranerou	9	3	Ci	Ci	Zi	bedroom	NR3	-0,342111008545588	0,315201504595315
Ranerou	9	4	Ci	Ci	Pa	bedroom	NR3	-0,237441169643822	-0,412486676910013
Ranerou	9	5	Ba	Ba	Pa	bedroom	NR3	1,13705066971219	-2,15863086731516
Ranerou	9	6	Ci	Ci	Pa	bedroom	NR3	-0,237441169643822	-0,412486676910013
Ranerou	10	1	Sa	Ba	Pa	bedroom	NR3	0,362553953088974	-3,27338287695578
Ranerou	10	2	Ci	Ci	Pa	bedroom	NR3	-0,237441169643822	-0,412486676910013
Ranerou	11	1	Ci	Ci	Zi	bedroom	NR3	-0,342111008545588	0,315201504595315
Ranerou	11	2	Ci	Ci	Zi	bedroom	NR3	-0,342111008545588	0,315201504595315
Ranerou	11	3	Ci	Ci	Zi	bedroom	NR3	-0,342111008545588	0,315201504595315
Ranerou	12	1	Ci	Ci	Zi	bedroom	NR3	-0,342111008545588	0,315201504595315
Ranerou	12	2	Ci	Ci	Zi	bedroom	NR3	-0,342111008545588	0,315201504595315
Ranerou	12	3	Ci	Ci	Zi	bedroom	NR3	-0,342111008545588	0,315201504595315
Ranerou	13	1	Ci	Ci	Pa	bedroom	NR3	-0,237441169643822	-0,412486676910013
Ranerou	14	1	Ci	Ci	Pa	bedroom	NR3	-0,237441169643822	-0,412486676910013
Ranerou	14	2	Ba	Ci	Pa	bedroom	NR3	0,699004120662982	-0,484824368872679
Ranerou	14	3	Ci	Ci	Pa	bedroom	NR3	-0,237441169643822	-0,412486676910013
Ranerou	14	4	Ba	Bo	Pa	cellar	NR3	1,68110016982857	-0,280508916761417
Ranerou	15	1	Ci	Ci	Pa	bedroom	NR3	-0,237441169643822	-0,412486676910013
Ranerou	15	2	Ci	Ci	Pa	bedroom	NR3	-0,237441169643822	-0,412486676910013
Ranerou	16	1	Ci	Ci	Pa	bedroom	NR3	-0,237441169643822	-0,412486676910013
Ranerou	16	2	Ci	Ci	Pa	bedroom	NR3	-0,237441169643822	-0,412486676910013
Ranerou	16	3	Ci	Ci	Zi	bedroom	NR3	-0,342111008545588	0,315201504595315
Ranerou	16	4	Ci	Ci	Pa	bedroom	NR3	-0,237441169643822	-0,412486676910013
Ranerou	16	5	Ci	Ci	Pa	bedroom	NR3	-0,237441169643822	-0,412486676910013
Ranerou	16	6	Ci	Ci	Pa	bedroom	NR3	-0,237441169643822	-0,412486676910013
Ranerou	16	7	Ci	Ci	Zi	bedroom	NR3	-0,342111008545588	0,315201504595315
Ranerou	16	8	Ci	Ci	Zi	bedroom	NR3	-0,342111008545588	0,315201504595315
Ranerou	17	1	Ci	Ci	Zi	bedroom	NR3	-0,342111008545588	0,315201504595315
Ranerou	18	1	Ci	Ci	Zi	alimentary shop	NR3	-0,342111008545588	0,315201504595315
Ranerou	19	1	Ci	Ci	Zi	alimentary shop	NR3	-0,342111008545588	0,315201504595315
Ranerou	20	1	Ci	Ci	Zi	alimentary shop	NR3	-0,342111008545588	0,315201504595315
Ranerou	21	1	Ci	Ci	Zi	alimentary shop	NR3	-0,342111008545588	0,315201504595315
Ranerou	22	1	Ci	Ci	Zi	cellar	NR3	-0,342111008545588	0,315201504595315
Ranerou	23	1	Sa	Ci	Zi	mechanical shop	NR3	-0,180162434862002	-0,871888197007975
Ranerou	24	1	Ci	Ci	Zi	bedroom	NR3	-0,342111008545588	0,315201504595315
Ranerou	25	1	Ci	Ci	Zi	bedroom	NR3	-0,342111008545588	0,315201504595315
Ranerou	26	1	Ci	Ci	Zi	cellar	NR3	-0,342111008545588	0,315201504595315
Ranerou	27	1	Ci	Ci	Zi	alimentary shop	NR3	-0,342111008545588	0,315201504595315
Ranerou	28	1	Ci	Ci	Pa	alimentary shop	NR3	-0,237441169643822	-0,412486676910013
Fourdou	1	1	Ci	Ci	Zi	cellar	NR3	-0,342111008545588	0,315201504595315
Fourdou	1	2	Ci	Ci	Zi	cellar	NR3	-0,342111008545588	0,315201504595315
Fourdou	1	3	Ci	Ci	Zi	bedroom	NR3	-0,342111008545588	0,315201504595315
Fourdou	1	4	Ci	Ci	Zi	bedroom	NR3	-0,342111008545588	0,315201504595315
Fourdou	1	5	Ci	Ci	Zi	bedroom	NR3	-0,342111008545588	0,315201504595315
Fourdou	1	6	Ci	Ci	Zi	bedroom	NR3	-0,342111008545588	0,315201504595315
Fourdou	1	7	Bo	Ci	Zi	cellar	NR3	0,708971856048039	0,422168942720751
Fourdou	2	1	Bo	Ci	Pa	cellar	NR3	0,813641694949806	-0,305519238784577
Fourdou	2	2	Bo	Ci	Pa	bedroom	NR3	0,813641694949806	-0,305519238784577
Fourdou	3	1	Ci	Ci	Pa	bedroom	NR3	-0,237441169643822	-0,412486676910013
Fourdou	3	2	Bo	Ci	Pa	bedroom	NR3	0,813641694949806	-0,305519238784577
Fourdou	3	3	Bo	Ci	Pa	cellar	NR3	0,813641694949806	-0,305519238784577
Fourdou	3	4	Ci	Ci	Pa	bedroom	NR3	-0,237441169643822	-0,412486676910013
Fourdou	3	5	Ci	Ci	Pa	bedroom	NR3	-0,237441169643822	-0,412486676910013
Fourdou	4	1	Sa	Ci	Zi	cellar	NR3	-0,180162434862002	-0,871888197007975
Fourdou	4	2	Ci	Ci	Zi	bedroom	NR3	-0,342111008545588	0,315201504595315
Fourdou	4	3	Ci	Ci	Pa	bedroom	NR3	-0,237441169643822	-0,412486676910013
Fourdou	4	4	Sa	Ci	Pa	cellar	NR3	-0,0754925959602351	-1,5995763785133
Fourdou	4	5	Ci	Ci	Pa	bedroom	NR3	-0,237441169643822	-0,412486676910013
Fourdou	4	6	Ci	Ci	Zi	bedroom	NR3	-0,342111008545588	0,315201504595315
Fourdou	5	1	Ci	Ci	Pa	bedroom	NR3	-0,237441169643822	-0,412486676910013
Fourdou	5	2	Sa	Ba	Pa	cellar	NR3	0,362553953088974	-3,27338287695578
Fourdou	5	3	Ba	Ba	Pa	cellar	NR3	1,13705066971219	-2,15863086731516
Fourdou	6	1	Ba	Ci	Pa	bedroom	NR3	0,699004120662982	-0,484824368872679
Fourdou	6	2	Sa	Ba	Pa	cellar	NR3	0,362553953088974	-3,27338287695578
Fourdou	6	3	Ba	Ci	Pa	bedroom	NR3	0,699004120662982	-0,484824368872679
Fourdou	7	1	Ci	Bo	Pa	bedroom	NR3	0,744654879521767	-0,208171224798751
Fourdou	7	2	Ci	Ci	Pa	bedroom	NR3	-0,237441169643822	-0,412486676910013
Fourdou	7	3	Ci	Ci	Pa	bedroom	NR3	-0,237441169643822	-0,412486676910013
Fourdou	7	4	Ci	Ci	Zi	cellar	NR3	-0,342111008545588	0,315201504595315
Fourdou	7	5	Ci	Ci	Zi	outdoor coutyard	NR3	-0,342111008545588	0,315201504595315
Fourdou	8	1	Ba	Ci	Pa	bedroom	NR3	0,699004120662982	-0,484824368872679
Fourdou	8	2	Ci	Ba	Pa	cellar	NR3	0,200605379405387	-2,08629317535249
Fourdou	9	1	Ba	Ci	Pa	kitchen	NR3	0,699004120662982	-0,484824368872679
Fourdou	9	2	Ba	Bo	Pa	cellar	NR3	1,68110016982857	-0,280508916761417
Fourdou	9	3	Ci	Ci	Zi	cellar	NR3	-0,342111008545588	0,315201504595315
Fourdou	10	1	Ci	Ci	Zi	bedroom	NR3	-0,342111008545588	0,315201504595315
Fourdou	10	2	Ci	Ci	Zi	cellar	NR3	-0,342111008545588	0,315201504595315
Fourdou	10	3	Ci	Ci	Zi	bedroom	NR3	-0,342111008545588	0,315201504595315
Fourdou	11	1	Ci	Ba	Pa	bedroom	NR3	0,200605379405387	-2,08629317535249
Fourdou	11	2	Ci	Ba	Pa	kitchen	NR3	0,200605379405387	-2,08629317535249
Fourdou	11	3	Sa	Ba	Pa	bedroom	NR3	0,362553953088974	-3,27338287695578
Fourdou	12	1	Ci	Ci	Zi	bedroom	NR3	-0,342111008545588	0,315201504595315
Fourdou	12	2	Ci	Ba	Pa	cellar	NR3	0,200605379405387	-2,08629317535249
Fourdou	12	3	Bo	Ci	Zi	cellar	NR3	0,708971856048039	0,422168942720751
Fourdou	12	4	Bo	Ci	Pa	bedroom	NR3	0,813641694949806	-0,305519238784577
Fourdou	12	5	Ci	Ci	Zi	bedroom	NR3	-0,342111008545588	0,315201504595315
Fourdou	12	6	Ci	Ci	Zi	bedroom	NR3	-0,342111008545588	0,315201504595315
Fourdou	12	7	Ci	Ci	Zi	bedroom	NR3	-0,342111008545588	0,315201504595315
Fourdou	13	1	Ci	Ci	Zi	alimentary shop	NR3	-0,342111008545588	0,315201504595315
Fourdou	14	1	Ci	Ci	Zi	alimentary shop	NR3	-0,342111008545588	0,315201504595315
Fourdou	14	2	Ci	Ci	Zi	cellar	NR3	-0,342111008545588	0,315201504595315
Fourdou	14	3	Bo	Ci	Zi	alimentary shop	NR3	0,708971856048039	0,422168942720751
Fourdou	15	1	Ci	Ci	Zi	alimentary shop	NR3	-0,342111008545588	0,315201504595315
Fourdou	15	2	Ci	Ci	Zi	cellar	NR3	-0,342111008545588	0,315201504595315
Fourdou	16	1	Ci	Ci	Zi	alimentary shop	NR3	-0,342111008545588	0,315201504595315
Fourdou	17	1	Ci	Ci	Zi	alimentary shop	NR3	-0,342111008545588	0,315201504595315
Fourdou	18	1	Ci	Ci	Zi	alimentary shop	NR3	-0,342111008545588	0,315201504595315
Fourdou	19	1	Ci	Ci	Pa	bedroom	NR3	-0,237441169643822	-0,412486676910013
Fourdou	19	2	Ci	Ci	Zi	bedroom	NR3	-0,342111008545588	0,315201504595315
Fourdou	19	3	Ci	Ci	Zi	bedroom	NR3	-0,342111008545588	0,315201504595315
Fourdou	19	4	Ci	Ci	Pa	bedroom	NR3	-0,237441169643822	-0,412486676910013
Dendoudi	1	1	Ci	Ci	Zi	cellar	NR3	-0,342111008545588	0,315201504595315
Dendoudi	1	2	Ci	Ci	Ci	outdoor coutyard	NR3	-0,904421339322114	0,159855341910477
Dendoudi	1	3	Bo	Bo	Zi	cellar	NR3	1,69106790521363	0,626484394832014
Dendoudi	1	4	Ci	Ci	Ci	bedroom	NR3	-0,904421339322114	0,159855341910477
Dendoudi	1	5	Ci	Ci	Zi	bedroom	NR3	-0,342111008545588	0,315201504595315
Dendoudi	1	6	Ci	Ci	Zi	cellar	NR3	-0,342111008545588	0,315201504595315
Dendoudi	1	7	Ci	Ci	Zi	bedroom	NR3	-0,342111008545588	0,315201504595315
Dendoudi	1	8	Ci	Ci	Ci	cellar	NR3	-0,904421339322114	0,159855341910477
Dendoudi	1	9	Ci	Ci	Ci	bedroom	NR3	-0,904421339322114	0,159855341910477
Dendoudi	1	10	Bo	Bo	Zi	cellar	NR3	1,69106790521363	0,626484394832014
Dendoudi	2	1	Bo	Bo	Pa	cellar	NR3	1,79573774411539	-0,101203786673315
Dendoudi	2	2	Ci	Ci	Zi	bedroom	NR3	-0,342111008545588	0,315201504595315
Dendoudi	2	3	Ci	Ci	Zi	bedroom	NR3	-0,342111008545588	0,315201504595315
Dendoudi	2	3	Bo	Bo	Pa	cellar	NR3	1,79573774411539	-0,101203786673315
Dendoudi	2	4	Ci	Ci	Zi	bedroom	NR3	-0,342111008545588	0,315201504595315
Dendoudi	3	1	Ci	Ci	Ci	bedroom	NR3	-0,904421339322114	0,159855341910477
Dendoudi	3	2	Ci	Ci	Zi	outdoor coutyard	NR3	-0,342111008545588	0,315201504595315
Dendoudi	3	2	Ci	Ci	Pa	outdoor coutyard	NR3	-0,237441169643822	-0,412486676910013
Dendoudi	3	3	Ci	Ci	Ci	alimentary shop	NR3	-0,904421339322114	0,159855341910477
Dendoudi	3	4	Ci	Ci	Ci	bedroom	NR3	-0,904421339322114	0,159855341910477
Dendoudi	3	5	Ci	Ci	Ci	bedroom	NR3	-0,904421339322114	0,159855341910477
Dendoudi	3	6	Ci	Ci	Ci	cellar	NR3	-0,904421339322114	0,159855341910477
Dendoudi	3	7	Ci	Ci	Zi	bedroom	NR3	-0,342111008545588	0,315201504595315
Dendoudi	3	8	Ci	Ci	Zi	bedroom	NR3	-0,342111008545588	0,315201504595315
Dendoudi	3	9	Ci	Ci	Ci	bedroom	NR3	-0,904421339322114	0,159855341910477
Dendoudi	4	1	Ci	Ci	Ci	cellar	NR3	-0,904421339322114	0,159855341910477
Dendoudi	4	2	Ci	Ci	Zi	cellar	NR3	-0,342111008545588	0,315201504595315
Dendoudi	4	3	Ci	Ci	Ci	bedroom	NR3	-0,904421339322114	0,159855341910477
Dendoudi	4	4	Ci	Ci	Ci	bedroom	NR3	-0,904421339322114	0,159855341910477
Dendoudi	5	1	Ci	Ci	Ci	bedroom	NR3	-0,904421339322114	0,159855341910477
Dendoudi	5	2	Ci	Ci	Ci	cellar	NR3	-0,904421339322114	0,159855341910477
Dendoudi	5	3	Ci	Ci	Ci	bedroom	NR3	-0,904421339322114	0,159855341910477
Dendoudi	5	4	Ci	Ci	Ci	bedroom	NR3	-0,904421339322114	0,159855341910477
Dendoudi	6	1	Bo	Bo	Pa	cellar	NR3	1,79573774411539	-0,101203786673315
Dendoudi	6	2	Bo	Bo	Pa	bedroom	NR3	1,79573774411539	-0,101203786673315
Dendoudi	6	3	Bo	Bo	Pa	bedroom	NR3	1,79573774411539	-0,101203786673315
Dendoudi	7	1	Bo	Bo	Zi	bedroom	NR3	1,69106790521363	0,626484394832014
Dendoudi	7	2	Ci	Bo	Zi	bedroom	NR3	0,639985040620001	0,519516956706578
Dendoudi	7	3	Bo	Bo	Zi	bedroom	NR3	1,69106790521363	0,626484394832014
Dendoudi	7	4	Ci	Bo	Zi	bedroom	NR3	0,639985040620001	0,519516956706578
Dendoudi	8	1	Ci	Ci	Zi	bedroom	NR3	-0,342111008545588	0,315201504595315
Dendoudi	8	1	Ci	Ci	Zi	cellar	NR3	-0,342111008545588	0,315201504595315
Dendoudi	8	2	Ci	Bo	Zi	cellar	NR3	0,639985040620001	0,519516956706578
Dendoudi	8	3	Bo	Bo	Zi	bedroom	NR3	1,69106790521363	0,626484394832014
Dendoudi	9	1	Ci	Ci	Zi	alimentary shop	NR3	-0,342111008545588	0,315201504595315
Dendoudi	10	1	Ci	Ci	Zi	alimentary shop	NR3	-0,342111008545588	0,315201504595315
Dendoudi	11	1	Ci	Ci	Zi	alimentary shop	NR3	-0,342111008545588	0,315201504595315
Dendoudi	11	2	Ci	Ci	Zi	cellar	NR3	-0,342111008545588	0,315201504595315
Dendoudi	11	"	Ci	Ci	Zi	cellar	NR3	-0,342111008545588	0,315201504595315
Dendoudi	12	1	Ci	Ci	Zi	cellar	NR3	-0,342111008545588	0,315201504595315
Dendoudi	12	2	Ci	Bo	Zi	bedroom	NR3	0,639985040620001	0,519516956706578
Dendoudi	12	3	Ci	Bo	Zi	bedroom	NR3	0,639985040620001	0,519516956706578
Dendoudi	13	1	Ci	Bo	Zi	bedroom	NR3	0,639985040620001	0,519516956706578
Dendoudi	14	1	Ci	Ci	Ci	cellar	NR3	-0,904421339322114	0,159855341910477
Dendoudi	14	2	Ci	Ci	Zi	kitchen	NR3	-0,342111008545588	0,315201504595315
Dendoudi	14	3	Ci	Ci	Ci	bedroom	NR3	-0,904421339322114	0,159855341910477
Dendoudi	15	1	Bo	Ci	Zi	cellar	NR3	0,708971856048039	0,422168942720751
Dendoudi	15	2	Ci	Ci	Zi	outdoor coutyard	NR3	-0,342111008545588	0,315201504595315
Dendoudi	15	3	Ci	Ci	Zi	bedroom	NR3	-0,342111008545588	0,315201504595315
Dendoudi	15	4	Ci	Ci	Zi	bedroom	NR3	-0,342111008545588	0,315201504595315
Lambago	1	1	Ci	Ci	Zi	bedroom	NR3	-0,342111008545588	0,315201504595315
Lambago	1	2	Ci	Ci	Zi	bedroom	NR3	-0,342111008545588	0,315201504595315
Lambago	1	3	Bo	Bo	Zi	cellar	NR3	1,69106790521363	0,626484394832014
Lambago	1	4	Bo	Bo	Zi	cellar	NR3	1,69106790521363	0,626484394832014
Lambago	1	5	Bo	Ci	Zi	cellar	NR3	0,708971856048039	0,422168942720751
Lambago	1	6	Ci	Ci	Zi	cellar	NR3	-0,342111008545588	0,315201504595315
Lambago	1	7	Ci	Ci	Zi	bedroom	NR3	-0,342111008545588	0,315201504595315
Lambago	1	8	Ci	Ci	Zi	bedroom	NR3	-0,342111008545588	0,315201504595315
Lambago	1	9	Ci	Ci	Zi	cellar	NR3	-0,342111008545588	0,315201504595315
Lambago	1	10	Bo	Bo	Zi	cellar	NR3	1,69106790521363	0,626484394832014
Lambago	1	11	Ci	Ci	Zi	bedroom	NR3	-0,342111008545588	0,315201504595315
Lambago	1	12	Ci	Ci	Zi	bedroom	NR3	-0,342111008545588	0,315201504595315
Lambago	2	1	Ci	Ci	Zi	alimentary shop	NR3	-0,342111008545588	0,315201504595315
Lambago	2	2	Bo	Bo	Zi	bedroom	NR3	1,69106790521363	0,626484394832014
Lambago	2	3	Bo	Bo	Zi	cellar	NR3	1,69106790521363	0,626484394832014
Lambago	2	4	Bo	Bo	Zi	cellar	NR3	1,69106790521363	0,626484394832014
Lambago	2	5	Ci	Bo	Zi	bedroom	NR3	0,639985040620001	0,519516956706578
Lambago	2	6	Bo	Bo	Zi	cellar	NR3	1,69106790521363	0,626484394832014
Lambago	2	6	Bo	Bo	Zi	bedroom	NR3	1,69106790521363	0,626484394832014
Lambago	2	7	Ci	Ci	Zi	bedroom	NR3	-0,342111008545588	0,315201504595315
Lambago	2	8	Bo	Bo	Zi	bedroom	NR3	1,69106790521363	0,626484394832014
Lambago	3	1	Ci	Ci	Zi	bedroom	NR3	-0,342111008545588	0,315201504595315
Lambago	3	2	Ci	Ci	Zi	bedroom	NR3	-0,342111008545588	0,315201504595315
Lambago	3	3	Ci	Bo	Zi	bedroom	NR3	0,639985040620001	0,519516956706578
Lambago	3	4	Bo	Bo	Zi	cellar	NR3	1,69106790521363	0,626484394832014
Lambago	4	1	Ci	Ci	Zi	alimentary shop	NR3	-0,342111008545588	0,315201504595315
Lambago	5	1	Bo	Bo	Zi	outdoor coutyard	NR3	1,69106790521363	0,626484394832014
Lambago	5	2	Ci	Ci	Zi	bedroom	NR3	-0,342111008545588	0,315201504595315
Lambago	5	3	Ci	Ci	Zi	bedroom	NR3	-0,342111008545588	0,315201504595315
Lambago	5	4	Bo	Bo	Zi	kitchen	NR3	1,69106790521363	0,626484394832014
Lambago	5	5	Bo	Bo	Zi	cellar	NR3	1,69106790521363	0,626484394832014
Lambago	5	6	Bo	Bo	Zi	cellar	NR3	1,69106790521363	0,626484394832014
Lambago	5	7	Bo	Bo	Zi	bedroom	NR3	1,69106790521363	0,626484394832014
Lambago	6	1	Bo	Bo	Zi	outdoor coutyard	NR3	1,69106790521363	0,626484394832014
Lambago	6	2	Bo	Bo	Zi	bedroom	NR3	1,69106790521363	0,626484394832014
Lambago	6	3	Bo	Bo	Zi	bedroom	NR3	1,69106790521363	0,626484394832014
Lambago	7	1	Bo	Ci	Zi	bedroom	NR3	0,708971856048039	0,422168942720751
Lambago	7	2	Bo	Bo	Pa	cellar	NR3	1,79573774411539	-0,101203786673315
Lambago	7	3	Bo	Bo	Zi	bedroom	NR3	1,69106790521363	0,626484394832014
Lambago	8	1	Bo	Bo	Pa	bedroom	NR3	1,79573774411539	-0,101203786673315
Lambago	8	1	Bo	Bo	Pa	cellar	NR3	1,79573774411539	-0,101203786673315
Lambago	8	1	Bo	Bo	Zi	bedroom	NR3	1,69106790521363	0,626484394832014
Lambago	8	2	Bo	Bo	Zi	bedroom	NR3	1,69106790521363	0,626484394832014
Lambago	9	1	Bo	Bo	Zi	bedroom	NR3	1,69106790521363	0,626484394832014
Lambago	9	2	Bo	Bo	Pa	cellar	NR3	1,79573774411539	-0,101203786673315
Lambago	9	3	Bo	Bo	Zi	bedroom	NR3	1,69106790521363	0,626484394832014
Lambago	9	4	Bo	Bo	Zi	bedroom	NR3	1,69106790521363	0,626484394832014
Lambago	9	5	Bo	Bo	Zi	bedroom	NR3	1,69106790521363	0,626484394832014
Lambago	10	1	Ci	Ci	Zi	alimentary shop	NR3	-0,342111008545588	0,315201504595315
Lambago	11	1	Ci	Ci	Zi	alimentary shop	NR3	-0,342111008545588	0,315201504595315
Lambago	12	1	Ci	Ci	Zi	bedroom	NR3	-0,342111008545588	0,315201504595315
Lambago	12	2	Bo	Bo	Zi	cellar	NR3	1,69106790521363	0,626484394832014
Lambago	12	3	Ci	Ci	Zi	bedroom	NR3	-0,342111008545588	0,315201504595315
Lambago	12	4	Bo	Bo	Zi	bedroom	NR3	1,69106790521363	0,626484394832014
Lambago	13	1	Ci	Ci	Zi	alimentary shop	NR3	-0,342111008545588	0,315201504595315
Lambago	14	1	Sa	Bo	Zi	cellar	NR3	0,801933614303588	-0,667572744896712
Lambago	15	1	Ci	Bo	Zi	bedroom	NR3	0,639985040620001	0,519516956706578
Lambago	15	2	Bo	Bo	Zi	bedroom	NR3	1,69106790521363	0,626484394832014
Lambago	16	1	Sa	Bo	Pa	cellar	NR3	0,906603453205354	-1,39526092640204
Lambago	17	1	Ci	Ci	Zi	alimentary shop	NR3	-0,342111008545588	0,315201504595315
Diomandou Diery	1	1	Ci	Ci	Pa	alimentary shop	River valley	-0,237441169643822	-0,412486676910013
Diomandou Diery	1	1	Ci	Ci	Pa	cellar	River valley	-0,237441169643822	-0,412486676910013
Diomandou Diery	2	1	Ci	Bo	Zi	cellar	River valley	0,639985040620001	0,519516956706578
Diomandou Diery	2	1	Ci	Bo	Zi	bedroom	River valley	0,639985040620001	0,519516956706578
Diomandou Diery	2	1	Ci	Bo	Zi	bedroom	River valley	0,639985040620001	0,519516956706578
Diomandou Diery	2	2	Ci	Bo	Zi	bedroom	River valley	0,639985040620001	0,519516956706578
Diomandou Diery	2	2	Ci	Bo	Zi	bedroom	River valley	0,639985040620001	0,519516956706578
Diomandou Diery	2	2	Ci	Bo	Zi	bedroom	River valley	0,639985040620001	0,519516956706578
Diomandou Diery	3	1	Ba	Bo	Zi	cellar	River valley	1,5764303309268	0,447179264743912
Diomandou Diery	3	1	Ba	Bo	Zi	cellar	River valley	1,5764303309268	0,447179264743912
Diomandou Diery	3	1	Ba	Bo	Zi	cellar	River valley	1,5764303309268	0,447179264743912
Diomandou Diery	3	1	Ba	Bo	Zi	cellar	River valley	1,5764303309268	0,447179264743912
Diomandou Diery	3	1	Ba	Bo	Zi	cellar	River valley	1,5764303309268	0,447179264743912
Diomandou Diery	4	1	Ba	Bo	Zi	cellar	River valley	1,5764303309268	0,447179264743912
Diomandou Diery	4	1	Ba	Bo	Zi	cellar	River valley	1,5764303309268	0,447179264743912
Diomandou Diery	4	2	Ba	Bo	Zi	cellar	River valley	1,5764303309268	0,447179264743912
Diomandou Diery	4	3	Ci	Bo	Zi	bedroom	River valley	0,639985040620001	0,519516956706578
Diomandou Diery	4	3	Ci	Bo	Zi	bedroom	River valley	0,639985040620001	0,519516956706578
Diomandou Diery	5	1	Ba	Bo	Zi	alimentary shop	River valley	1,5764303309268	0,447179264743912
Diomandou Diery	5	2	Ci	Bo	Zi	cellar	River valley	0,639985040620001	0,519516956706578
Diomandou Diery	5	3	Ci	Bo	Zi	bedroom	River valley	0,639985040620001	0,519516956706578
Diomandou Diery	6	1	Bo	Bo	Zi	alimentary shop	River valley	1,69106790521363	0,626484394832014
Diomandou Diery	7	1	Ci	Bo	Zi	bedroom	River valley	0,639985040620001	0,519516956706578
Diomandou Diery	7	1	Ci	Bo	Zi	cellar	River valley	0,639985040620001	0,519516956706578
Diomandou Diery	7	2	Ci	Bo	Zi	cellar	River valley	0,639985040620001	0,519516956706578
Diomandou Diery	8	1	Ci	Bo	Zi	bedroom	River valley	0,639985040620001	0,519516956706578
Diomandou Diery	8	1	Ci	Bo	Zi	bedroom	River valley	0,639985040620001	0,519516956706578
Diomandou Diery	9	1	Ci	Bo	Zi	cellar	River valley	0,639985040620001	0,519516956706578
Diomandou Diery	9	1	Ba	Bo	Zi	cellar	River valley	1,5764303309268	0,447179264743912
Diomandou Diery	9	2	Ci	Ci	Ci	bedroom	River valley	-0,904421339322114	0,159855341910477
Diomandou Diery	10	1	Ba	Bo	Zi	cellar	River valley	1,5764303309268	0,447179264743912
Diomandou Diery	10	1	Ba	Bo	Zi	outdoor coutyard	River valley	1,5764303309268	0,447179264743912
Diomandou Diery	10	2	Ci	Ci	Ci	bedroom	River valley	-0,904421339322114	0,159855341910477
Diomandou Diery	10	2	Ci	Ci	Ci	bedroom	River valley	-0,904421339322114	0,159855341910477
Diomandou Diery	10	2	Ci	Ci	Ci	outdoor coutyard	River valley	-0,904421339322114	0,159855341910477
Diomandou Diery	10	2	Ci	Ci	Ci	bedroom	River valley	-0,904421339322114	0,159855341910477
Diomandou Diery	11	1	Sa	Ci	Pa	cellar	River valley	-0,0754925959602351	-1,5995763785133
Diomandou Diery	11	1	Sa	Ci	Zi	cellar	River valley	-0,180162434862002	-0,871888197007975
Diomandou Diery	11	2	Ci	Ci	Zi	bedroom	River valley	-0,342111008545588	0,315201504595315
Diomandou Diery	11	2	Ci	Ci	Zi	bedroom	River valley	-0,342111008545588	0,315201504595315
Diomandou Diery	11	2	Ci	Ci	Zi	bedroom	River valley	-0,342111008545588	0,315201504595315
Diomandou Diery	11	2	Ci	Ci	Zi	bedroom	River valley	-0,342111008545588	0,315201504595315
Diomandou Diery	11	3	Ba	Ci	Pa	alimentary shop	River valley	0,699004120662982	-0,484824368872679
Diomandou Diery	12	1	Ci	Bo	Zi	bedroom	River valley	0,639985040620001	0,519516956706578
Diomandou Diery	13	1	Ba	Bo	Zi	bedroom	River valley	1,5764303309268	0,447179264743912
Diomandou Diery	13	1	Ba	Bo	Zi	bedroom	River valley	1,5764303309268	0,447179264743912
Diomandou Diery	14	1	Ci	Bo	Zi	bedroom	River valley	0,639985040620001	0,519516956706578
Diomandou Diery	14	1	Ci	Bo	Zi	bedroom	River valley	0,639985040620001	0,519516956706578
Diomandou Diery	14	2	Ba	Bo	Zi	cellar	River valley	1,5764303309268	0,447179264743912
Diomandou Diery	14	2	Ba	Bo	Zi	outdoor coutyard	River valley	1,5764303309268	0,447179264743912
Diomandou Diery	14	3	Ci	Bo	Zi	bedroom	River valley	0,639985040620001	0,519516956706578
Diomandou Diery	15	1	Ba	Ci	Zi	cellar	River valley	0,594334281761216	0,242863812632649
Diomandou Diery	15	2	Ci	Bo	Zi	bedroom	River valley	0,639985040620001	0,519516956706578
Diomandou Diery	15	2	Ci	Bo	Zi	bedroom	River valley	0,639985040620001	0,519516956706578
Diomandou Diery	15	2	Ba	Bo	Zi	cellar	River valley	1,5764303309268	0,447179264743912
Diomandou Diery	16	1	Ba	Bo	Zi	outdoor coutyard	River valley	1,5764303309268	0,447179264743912
Diomandou Diery	16	1	Ba	Bo	Zi	cellar	River valley	1,5764303309268	0,447179264743912
Diomandou Diery	16	2	Ba	Bo	Zi	cellar	River valley	1,5764303309268	0,447179264743912
Diomandou Diery	16	2	Ba	Bo	Zi	outdoor coutyard	River valley	1,5764303309268	0,447179264743912
Diomandou Diery	16	2	Ba	Bo	Zi	bedroom	River valley	1,5764303309268	0,447179264743912
Diomandou Diery	17	1	Ba	Bo	Zi	cellar	River valley	1,5764303309268	0,447179264743912
Diomandou Diery	17	1	Ba	Bo	Zi	bedroom	River valley	1,5764303309268	0,447179264743912
Diomandou Diery	18	1	Ci	Bo	Zi	bedroom	River valley	0,639985040620001	0,519516956706578
Diomandou Diery	18	2	Ci	Bo	Zi	bedroom	River valley	0,639985040620001	0,519516956706578
Diomandou Diery	18	2	Ba	Bo	Zi	cellar	River valley	1,5764303309268	0,447179264743912
Diomandou Walo	1	1	Ba	Bo	Zi	cellar	River valley	1,5764303309268	0,447179264743912
Diomandou Walo	2	1	Ba	Bo	Zi	cellar	River valley	1,5764303309268	0,447179264743912
Diomandou Walo	2	1	Ba	Bo	Zi	outdoor coutyard	River valley	1,5764303309268	0,447179264743912
Diomandou Walo	3	1	Ba	Bo	Zi	outdoor coutyard	River valley	1,5764303309268	0,447179264743912
Diomandou Walo	4	1	Ba	Bo	Zi	outdoor coutyard	River valley	1,5764303309268	0,447179264743912
Diomandou Walo	4	1	Ba	Bo	Zi	cellar	River valley	1,5764303309268	0,447179264743912
Diomandou Walo	4	2	Ci	Ci	Ci	bedroom	River valley	-0,904421339322114	0,159855341910477
Diomandou Walo	4	2	Ci	Ci	Ci	bedroom	River valley	-0,904421339322114	0,159855341910477
Diomandou Walo	4	2	Ci	Ci	Ci	bedroom	River valley	-0,904421339322114	0,159855341910477
Diomandou Walo	4	2	Ci	Ci	Ci	bedroom	River valley	-0,904421339322114	0,159855341910477
Diomandou Walo	5	1	Ci	Ci	Ci	bedroom	River valley	-0,904421339322114	0,159855341910477
Diomandou Walo	5	2	Ba	Bo	Zi	bedroom	River valley	1,5764303309268	0,447179264743912
Diomandou Walo	5	2	Ba	Bo	Zi	cellar	River valley	1,5764303309268	0,447179264743912
Diomandou Walo	5	2	Ba	Bo	Zi	outdoor coutyard	River valley	1,5764303309268	0,447179264743912
Diomandou Walo	6	1	Ci	Ci	Ci	bedroom	River valley	-0,904421339322114	0,159855341910477
Diomandou Walo	6	1	Ba	Ci	Ci	cellar	River valley	0,03202395098469	0,0875176499478108
Diomandou Walo	6	1	Ba	Ci	Ci	bedroom	River valley	0,03202395098469	0,0875176499478108
Diomandou Walo	6	2	Ba	Bo	Pa	outdoor coutyard	River valley	1,68110016982857	-0,280508916761417
Diomandou Walo	6	2	Bo	Bo	Pa	cellar	River valley	1,79573774411539	-0,101203786673315
Diomandou Walo	6	2	Ba	Bo	Pa	bedroom	River valley	1,68110016982857	-0,280508916761417
Diomandou Walo	6	3	Ci	Bo	Pa	bedroom	River valley	0,744654879521767	-0,208171224798751
Diomandou Walo	6	3	Ci	Bo	Pa	outdoor coutyard	River valley	0,744654879521767	-0,208171224798751
Diomandou Walo	6	3	Ci	Bo	Pa	bedroom	River valley	0,744654879521767	-0,208171224798751
Diomandou Walo	7	1	Ci	Bo	Zi	bedroom	River valley	0,639985040620001	0,519516956706578
Diomandou Walo	7	1	Ci	Bo	Zi	bedroom	River valley	0,639985040620001	0,519516956706578
Diomandou Walo	8	1	Ba	Bo	Zi	cellar	River valley	1,5764303309268	0,447179264743912
Diomandou Walo	8	1	Ba	Bo	Zi	bedroom	River valley	1,5764303309268	0,447179264743912
Diomandou Walo	9	1	Ba	Bo	Zi	bedroom	River valley	1,5764303309268	0,447179264743912
Diomandou Walo	9	1	Ba	Bo	Zi	bedroom	River valley	1,5764303309268	0,447179264743912
Diomandou Walo	9	1	Ba	Bo	Zi	bedroom	River valley	1,5764303309268	0,447179264743912
Diomandou Walo	9	2	Ba	Bo	Zi	cellar	River valley	1,5764303309268	0,447179264743912
Diomandou Walo	9	2	Ba	Bo	Zi	outdoor coutyard	River valley	1,5764303309268	0,447179264743912
Diomandou Walo	9	2	Ba	Bo	Zi	bedroom	River valley	1,5764303309268	0,447179264743912
Diomandou Walo	10	1	Ba	Bo	Zi	cellar	River valley	1,5764303309268	0,447179264743912
Diomandou Walo	10	1	Ci	Bo	Zi	alimentary shop	River valley	0,639985040620001	0,519516956706578
Diomandou Walo	10	1	Ba	Bo	Zi	bedroom	River valley	1,5764303309268	0,447179264743912
Diomandou Walo	10	1	Ba	Bo	Zi	outdoor coutyard	River valley	1,5764303309268	0,447179264743912
Diomandou Walo	10	2	Ba	Bo	Zi	bedroom	River valley	1,5764303309268	0,447179264743912
Diomandou Walo	11	1	Ba	Bo	Zi	outdoor coutyard	River valley	1,5764303309268	0,447179264743912
Diomandou Walo	11	1	Ba	Bo	Zi	bedroom	River valley	1,5764303309268	0,447179264743912
Diomandou Walo	11	1	Ba	Bo	Zi	cellar	River valley	1,5764303309268	0,447179264743912
Diomandou Walo	11	2	Ba	Bo	Zi	cellar	River valley	1,5764303309268	0,447179264743912
Diomandou Walo	11	2	Ba	Bo	Zi	cellar	River valley	1,5764303309268	0,447179264743912
Diomandou Walo	11	3	Ba	Bo	Zi	cellar	River valley	1,5764303309268	0,447179264743912
Diomandou Walo	12	1	Ba	Bo	Zi	outdoor coutyard	River valley	1,5764303309268	0,447179264743912
Diomandou Walo	12	1	Ba	Bo	Zi	bedroom	River valley	1,5764303309268	0,447179264743912
Diomandou Walo	13	1	Ci	Ci	Zi	cellar	River valley	-0,342111008545588	0,315201504595315
Diomandou Walo	13	1	Ci	Ci	Zi	bedroom	River valley	-0,342111008545588	0,315201504595315
Aere Lao	1	1	Ci	Ci	Ci	bedroom	River valley	-0,904421339322114	0,159855341910477
Aere Lao	1	1	Ci	Ci	Ci	bedroom	River valley	-0,904421339322114	0,159855341910477
Aere Lao	1	1	Ci	Ci	Ci	bedroom	River valley	-0,904421339322114	0,159855341910477
Aere Lao	1	1	Ci	Ci	Ci	bedroom	River valley	-0,904421339322114	0,159855341910477
Aere Lao	1	2	Ci	Ci	Zi	cellar	River valley	-0,342111008545588	0,315201504595315
Aere Lao	1	2	Ci	Ci	Zi	cellar	River valley	-0,342111008545588	0,315201504595315
Aere Lao	2	1	Sa	Ci	Ci	cellar	River valley	-0,742472765638527	-1,02723435969281
Aere Lao	2	1	Ci	Ci	Ci	bedroom	River valley	-0,904421339322114	0,159855341910477
Aere Lao	3	1	Ci	Ci	Ci	bedroom	River valley	-0,904421339322114	0,159855341910477
Aere Lao	3	1	Ci	Ci	Ci	bedroom	River valley	-0,904421339322114	0,159855341910477
Aere Lao	3	1	Ci	Ci	Ci	bedroom	River valley	-0,904421339322114	0,159855341910477
Aere Lao	3	2	Sa	Bo	Pa	cellar	River valley	0,906603453205354	-1,39526092640204
Aere Lao	4	1	Sa	Ci	Ci	mechanical shop	River valley	-0,742472765638527	-1,02723435969281
Aere Lao	4	1	Ci	Ci	Ci	cellar	River valley	-0,904421339322114	0,159855341910477
Aere Lao	4	1	Ci	Ci	Ci	cellar	River valley	-0,904421339322114	0,159855341910477
Aere Lao	4	2	Ci	Ci	Ci	cellar	River valley	-0,904421339322114	0,159855341910477
Aere Lao	4	3	Ci	Ci	Ci	cellar	River valley	-0,904421339322114	0,159855341910477
Aere Lao	5	1	Sa	Ci	Ci	mechanical shop	River valley	-0,742472765638527	-1,02723435969281
Aere Lao	6	1	Sa	Ci	Ci	alimentary shop	River valley	-0,742472765638527	-1,02723435969281
Aere Lao	6	2	Ci	Ci	Zi	cellar	River valley	-0,342111008545588	0,315201504595315
Aere Lao	7	1	Ci	Ci	Ci	cellar	River valley	-0,904421339322114	0,159855341910477
Aere Lao	7	1	Ci	Ci	Ci	bedroom	River valley	-0,904421339322114	0,159855341910477
Aere Lao	8	1	Ba	Bo	Zi	cellar	River valley	1,5764303309268	0,447179264743912
Aere Lao	8	2	Ci	Ci	Zi	bedroom	River valley	-0,342111008545588	0,315201504595315
Aere Lao	8	2	Ci	Ci	Zi	bedroom	River valley	-0,342111008545588	0,315201504595315
Aere Lao	9	1	Sa	Ci	Ci	cellar	River valley	-0,742472765638527	-1,02723435969281
Aere Lao	9	1	Sa	Ci	Ci	cellar	River valley	-0,742472765638527	-1,02723435969281
Aere Lao	10	1	Sa	Ci	Ci	cellar	River valley	-0,742472765638527	-1,02723435969281
Aere Lao	11	1	Ci	Ba	Pa	bedroom	River valley	0,200605379405387	-2,08629317535249
Aere Lao	12	1	Sa	Ci	Zi	alimentary shop	River valley	-0,180162434862002	-0,871888197007975
Aere Lao	13	1	Ci	Ci	Ci	alimentary shop	River valley	-0,904421339322114	0,159855341910477
Aere Lao	14	1	Ci	Ci	Ci	cellar	River valley	-0,904421339322114	0,159855341910477
Aere Lao	14	1	Ci	Ci	Ci	cellar	River valley	-0,904421339322114	0,159855341910477
Aere Lao	14	2	Ci	Ci	Ci	kitchen	River valley	-0,904421339322114	0,159855341910477
Aere Lao	14	2	Ci	Ci	Ci	bedroom	River valley	-0,904421339322114	0,159855341910477
Aere Lao	14	3	Ci	Ci	Ci	bedroom	River valley	-0,904421339322114	0,159855341910477
Aere Lao	14	3	Ci	Ci	Ci	cellar	River valley	-0,904421339322114	0,159855341910477
Aere Lao	15	1	Ci	Ci	Ci	alimentary shop	River valley	-0,904421339322114	0,159855341910477
Aere Lao	16	1	Ci	Ci	Pa	bedroom	River valley	-0,237441169643822	-0,412486676910013
Aere Lao	17	1	Ci	Ci	Pa	alimentary shop	River valley	-0,237441169643822	-0,412486676910013
Aere Lao	18	1	Ci	Ci	Pa	alimentary shop	River valley	-0,237441169643822	-0,412486676910013
Aere Lao	19	1	Sa	Ci	Ci	cellar	River valley	-0,742472765638527	-1,02723435969281
Aere Lao	20	1	Ci	Ci	Ci	mechanical shop	River valley	-0,904421339322114	0,159855341910477
Aere Lao	21	1	Ci	Ci	Ci	alimentary shop	River valley	-0,904421339322114	0,159855341910477
Aere Lao	22	1	Ci	Ci	Ci	alimentary shop	River valley	-0,904421339322114	0,159855341910477
Aere Lao	23	1	Sa	Ci	Ci	mechanical shop	River valley	-0,742472765638527	-1,02723435969281
Aere Lao	24	1	Sa	Ci	Ci	alimentary shop	River valley	-0,742472765638527	-1,02723435969281
Aere Lao	25	1	Ci	Ci	Zi	alimentary shop	River valley	-0,342111008545588	0,315201504595315
Aere Lao	26	1	Ci	Ci	Zi	alimentary shop	River valley	-0,342111008545588	0,315201504595315
Aere Lao	27	1	Ci	Ci	Pa	alimentary shop	River valley	-0,237441169643822	-0,412486676910013
Aere Lao	27	1	Ci	Ci	Pa	cellar	River valley	-0,237441169643822	-0,412486676910013
Aere Lao	28	1	Ci	Ci	Pa	alimentary shop	River valley	-0,237441169643822	-0,412486676910013
Aere Lao	29	1	Ci	Ci	Ci	alimentary shop	River valley	-0,904421339322114	0,159855341910477
Aere Lao	30	1	Ci	Ci	Zi	bedroom	River valley	-0,342111008545588	0,315201504595315
Aere Lao	30	1	Ci	Ci	Zi	bedroom	River valley	-0,342111008545588	0,315201504595315
Aere Lao	30	1	Ci	Ci	Zi	outdoor coutyard	River valley	-0,342111008545588	0,315201504595315
Aere Lao	30	2	Ci	Ci	Zi	bedroom	River valley	-0,342111008545588	0,315201504595315
Aere Lao	30	2	Ci	Ci	Zi	cellar	River valley	-0,342111008545588	0,315201504595315
Aere Lao	31	1	Sa	Ci	Zi	mechanical shop	River valley	-0,180162434862002	-0,871888197007975
Aere Lao	32	1	Ci	Ci	Ci	cellar	River valley	-0,904421339322114	0,159855341910477
Aere Lao	32	1	Ci	Ci	Ci	alimentary shop	River valley	-0,904421339322114	0,159855341910477
Aere Lao	33	1	Ci	Ci	Ci	cellar	River valley	-0,904421339322114	0,159855341910477
Dodel	1	1	Ci	Ci	Ci	cellar	River valley	-0,904421339322114	0,159855341910477
Dodel	1	1	Ci	Ci	Ci	bedroom	River valley	-0,904421339322114	0,159855341910477
Dodel	1	1	Ci	Ci	Ci	bedroom	River valley	-0,904421339322114	0,159855341910477
Dodel	1	1	Ci	Ci	Ci	bedroom	River valley	-0,904421339322114	0,159855341910477
Dodel	1	2	Sa	Bo	Zi	cellar	River valley	0,801933614303588	-0,667572744896712
Dodel	1	3	Ci	Ci	Ci	cellar	River valley	-0,904421339322114	0,159855341910477
Dodel	1	4	Ci	Ci	Ci	bedroom	River valley	-0,904421339322114	0,159855341910477
Dodel	1	5	Ci	Ci	Ci	bedroom	River valley	-0,904421339322114	0,159855341910477
Dodel	1	6	Ci	Ci	Ci	cellar	River valley	-0,904421339322114	0,159855341910477
Dodel	2	1	Ci	Ci	Pa	bedroom	River valley	-0,237441169643822	-0,412486676910013
Dodel	2	1	Ci	Ci	Pa	bedroom	River valley	-0,237441169643822	-0,412486676910013
Dodel	2	1	Ci	Ci	Pa	bedroom	River valley	-0,237441169643822	-0,412486676910013
Dodel	2	1	Ci	Ci	Pa	outdoor coutyard	River valley	-0,237441169643822	-0,412486676910013
Dodel	3	1	Ci	Ci	Pa	bedroom	River valley	-0,237441169643822	-0,412486676910013
Dodel	3	1	Ci	Ci	Pa	bedroom	River valley	-0,237441169643822	-0,412486676910013
Dodel	4	1	Ci	Ci	Zi	bedroom	River valley	-0,342111008545588	0,315201504595315
Dodel	4	2	Ci	Ci	Zi	bedroom	River valley	-0,342111008545588	0,315201504595315
Dodel	4	2	Ci	Ci	Zi	bedroom	River valley	-0,342111008545588	0,315201504595315
Dodel	4	2	Ci	Ci	Zi	bedroom	River valley	-0,342111008545588	0,315201504595315
Dodel	5	1	Ci	Bo	Zi	bedroom	River valley	0,639985040620001	0,519516956706578
Dodel	5	1	Ci	Bo	Zi	cellar	River valley	0,639985040620001	0,519516956706578
Dodel	5	1	Ci	Bo	Zi	outdoor coutyard	River valley	0,639985040620001	0,519516956706578
Dodel	5	1	Ci	Bo	Zi	bedroom	River valley	0,639985040620001	0,519516956706578
Dodel	5	2	Ci	Ci	Ci	bedroom	River valley	-0,904421339322114	0,159855341910477
Dodel	5	2	Ci	Ci	Ci	bedroom	River valley	-0,904421339322114	0,159855341910477
Dodel	5	2	Ci	Ci	Ci	bedroom	River valley	-0,904421339322114	0,159855341910477
Dodel	6	1	Bo	Bo	Pa	bedroom	River valley	1,79573774411539	-0,101203786673315
Dodel	6	1	Bo	Bo	Pa	cellar	River valley	1,79573774411539	-0,101203786673315
Dodel	6	1	Bo	Bo	Pa	outdoor coutyard	River valley	1,79573774411539	-0,101203786673315
Dodel	6	2	Bo	Bo	Pa	bedroom	River valley	1,79573774411539	-0,101203786673315
Dodel	6	2	Bo	Bo	Pa	bedroom	River valley	1,79573774411539	-0,101203786673315
Dodel	6	3	Ci	Ci	Zi	bedroom	River valley	-0,342111008545588	0,315201504595315
Dodel	7	1	Bo	Bo	Zi	bedroom	River valley	1,69106790521363	0,626484394832014
Dodel	7	1	Bo	Bo	Zi	cellar	River valley	1,69106790521363	0,626484394832014
Dodel	7	1	Bo	Bo	Zi	bedroom	River valley	1,69106790521363	0,626484394832014
Dodel	7	2	Ci	Ci	Ci	cellar	River valley	-0,904421339322114	0,159855341910477
Dodel	7	2	Ci	Ci	Ci	bedroom	River valley	-0,904421339322114	0,159855341910477
Dodel	7	3	Bo	Bo	Zi	cellar	River valley	1,69106790521363	0,626484394832014
Dodel	8	1	Ci	Ci	Zi	alimentary shop	River valley	-0,342111008545588	0,315201504595315
Dodel	9	1	Ci	Ci	Pa	alimentary shop	River valley	-0,237441169643822	-0,412486676910013
Dodel	9	1	Ci	Ci	Pa	cellar	River valley	-0,237441169643822	-0,412486676910013
Dodel	10	1	Ci	Ci	Ci	alimentary shop	River valley	-0,904421339322114	0,159855341910477
Dodel	11	1	Ci	Ci	Ci	cellar	River valley	-0,904421339322114	0,159855341910477
Dodel	11	1	Ci	Ci	Ci	alimentary shop	River valley	-0,904421339322114	0,159855341910477
Dodel	12	1	Ci	Ci	Ci	alimentary shop	River valley	-0,904421339322114	0,159855341910477
Dodel	13	1	Ci	Ci	Ci	mechanical shop	River valley	-0,904421339322114	0,159855341910477
Dodel	13	1	Ci	Ci	Ci	mechanical shop	River valley	-0,904421339322114	0,159855341910477
Dodel	14	1	Ci	Ci	Ci	alimentary shop	River valley	-0,904421339322114	0,159855341910477
Dodel	14	1	Ci	Ci	Ci	mechanical shop	River valley	-0,904421339322114	0,159855341910477
Dodel	15	1	Ci	Ci	Ci	alimentary shop	River valley	-0,904421339322114	0,159855341910477
Dodel	16	1	Ci	Ci	Ci	mechanical shop	River valley	-0,904421339322114	0,159855341910477
Dodel	17	1	Ci	Ci	Zi	cellar	River valley	-0,342111008545588	0,315201504595315
Dodel	18	1	Ci	Ci	Zi	alimentary shop	River valley	-0,342111008545588	0,315201504595315
Dodel	19	1	Ci	Ci	Ci	mechanical shop	River valley	-0,904421339322114	0,159855341910477
Dodel	20	1	Ci	Ci	Ci	alimentary shop	River valley	-0,904421339322114	0,159855341910477
Gollere	1	1	Ci	Ci	Zi	cellar	River valley	-0,342111008545588	0,315201504595315
Gollere	1	1	Ci	Ci	Zi	cellar	River valley	-0,342111008545588	0,315201504595315
Gollere	1	2	Sa	Ci	Ci	cellar	River valley	-0,742472765638527	-1,02723435969281
Gollere	1	2	Sa	Ci	Ci	cellar	River valley	-0,742472765638527	-1,02723435969281
Gollere	2	1	Ci	Ci	Zi	cellar	River valley	-0,342111008545588	0,315201504595315
Gollere	2	1	Sa	Ci	Zi	cellar	River valley	-0,180162434862002	-0,871888197007975
Gollere	2	2	Sa	Ci	Ci	cellar	River valley	-0,742472765638527	-1,02723435969281
Gollere	2	2	Ci	Ci	Zi	bedroom	River valley	-0,342111008545588	0,315201504595315
Gollere	2	3	Sa	Ci	Zi	kitchen	River valley	-0,180162434862002	-0,871888197007975
Gollere	2	4	Ci	Ba	Zi	bedroom	River valley	0,0959355405036207	-1,35860499384716
Gollere	3	1	Sa	Ci	Zi	kitchen	River valley	-0,180162434862002	-0,871888197007975
Gollere	4	1	Ci	Ci	Ci	bedroom	River valley	-0,904421339322114	0,159855341910477
Gollere	4	1	Ci	Ci	Ci	bedroom	River valley	-0,904421339322114	0,159855341910477
Gollere	4	2	Ci	Ci	Zi	cellar	River valley	-0,342111008545588	0,315201504595315
Gollere	4	3	Ci	Ci	Zi	bedroom	River valley	-0,342111008545588	0,315201504595315
Gollere	4	4	Ci	Ci	Ci	bedroom	River valley	-0,904421339322114	0,159855341910477
Gollere	4	4	Ci	Ci	Ci	bedroom	River valley	-0,904421339322114	0,159855341910477
Gollere	4	4	Ci	Ci	Ci	bedroom	River valley	-0,904421339322114	0,159855341910477
Gollere	5	1	Ci	Ci	Ci	bedroom	River valley	-0,904421339322114	0,159855341910477
Gollere	5	1	Ci	Ci	Ci	bedroom	River valley	-0,904421339322114	0,159855341910477
Gollere	5	1	Ci	Ci	Ci	cellar	River valley	-0,904421339322114	0,159855341910477
Gollere	5	1	Ci	Ci	Ci	bedroom	River valley	-0,904421339322114	0,159855341910477
Gollere	5	2	Ci	Ci	Zi	bedroom	River valley	-0,342111008545588	0,315201504595315
Gollere	5	2	Ci	Ci	Zi	bedroom	River valley	-0,342111008545588	0,315201504595315
Gollere	6	1	Ci	Ci	Zi	cellar	River valley	-0,342111008545588	0,315201504595315
Gollere	6	2	Sa	Ci	Zi	cellar	River valley	-0,180162434862002	-0,871888197007975
Gollere	6	2	Sa	Ci	Zi	bedroom	River valley	-0,180162434862002	-0,871888197007975
Gollere	7	1	Ci	Ci	Ci	bedroom	River valley	-0,904421339322114	0,159855341910477
Gollere	7	1	Ci	Ci	Ci	bedroom	River valley	-0,904421339322114	0,159855341910477
Gollere	7	2	Ci	Ci	Ci	bedroom	River valley	-0,904421339322114	0,159855341910477
Gollere	7	2	Ci	Ci	Ci	bedroom	River valley	-0,904421339322114	0,159855341910477
Gollere	8	1	Ci	Ci	Zi	cellar	River valley	-0,342111008545588	0,315201504595315
Gollere	8	2	Sa	Ci	Zi	kitchen	River valley	-0,180162434862002	-0,871888197007975
Gollere	8	2	Ci	Ci	Zi	cellar	River valley	-0,342111008545588	0,315201504595315
Gollere	8	2	Ci	Ci	Zi	bedroom	River valley	-0,342111008545588	0,315201504595315
Gollere	8	3	Ci	Ci	Zi	bedroom	River valley	-0,342111008545588	0,315201504595315
Gollere	8	3	Ci	Ci	Zi	bedroom	River valley	-0,342111008545588	0,315201504595315
Gollere	9	1	Ci	Ci	Zi	bedroom	River valley	-0,342111008545588	0,315201504595315
Gollere	9	1	Ci	Ci	Zi	bedroom	River valley	-0,342111008545588	0,315201504595315
Gollere	9	1	Ci	Ci	Zi	cellar	River valley	-0,342111008545588	0,315201504595315
Gollere	9	1	Ci	Ci	Zi	cellar	River valley	-0,342111008545588	0,315201504595315
Gollere	9	2	Ci	Ci	Zi	kitchen	River valley	-0,342111008545588	0,315201504595315
Gollere	10	1	Ci	Ci	Zi	bedroom	River valley	-0,342111008545588	0,315201504595315
Gollere	10	1	Ci	Ci	Zi	cellar	River valley	-0,342111008545588	0,315201504595315
Gollere	10	1	Ci	Ci	Zi	cellar	River valley	-0,342111008545588	0,315201504595315
Gollere	10	1	Ci	Ci	Zi	bedroom	River valley	-0,342111008545588	0,315201504595315
Gollere	11	1	Ci	Ci	Zi	cellar	River valley	-0,342111008545588	0,315201504595315
Gollere	11	2	Ci	Bo	Zi	cellar	River valley	0,639985040620001	0,519516956706578
Gollere	12	1	Ci	Bo	Zi	cellar	River valley	0,639985040620001	0,519516956706578
Gollere	12	2	Ci	Ci	Zi	bedroom	River valley	-0,342111008545588	0,315201504595315
Gollere	13	1	Ci	Ci	Zi	bedroom	River valley	-0,342111008545588	0,315201504595315
Gollere	13	1	Ci	Ci	Zi	cellar	River valley	-0,342111008545588	0,315201504595315
Gollere	13	1	Ci	Ci	Zi	cellar	River valley	-0,342111008545588	0,315201504595315
Gollere	14	1	Ci	Ci	Zi	cellar	River valley	-0,342111008545588	0,315201504595315
Gollere	14	2	Ci	Ci	Ci	bedroom	River valley	-0,904421339322114	0,159855341910477
Gollere	15	1	Ci	Ci	Zi	bedroom	River valley	-0,342111008545588	0,315201504595315
Gollere	15	1	Ci	Ci	Zi	bedroom	River valley	-0,342111008545588	0,315201504595315
Gollere	15	1	Ci	Ci	Zi	bedroom	River valley	-0,342111008545588	0,315201504595315
Gollere	15	1	Ci	Ci	Zi	bedroom	River valley	-0,342111008545588	0,315201504595315
Gollere	15	1	Ci	Ci	Zi	cellar	River valley	-0,342111008545588	0,315201504595315
Mboumba	1	1	Ci	Ci	Zi	bedroom	River valley	-0,342111008545588	0,315201504595315
Mboumba	1	1	Sa	Ci	Zi	cellar	River valley	-0,180162434862002	-0,871888197007975
Mboumba	1	1	Ci	Ci	Zi	bedroom	River valley	-0,342111008545588	0,315201504595315
Mboumba	1	1	Ci	Ci	Zi	bedroom	River valley	-0,342111008545588	0,315201504595315
Mboumba	2	1	Sa	Ci	Zi	cellar	River valley	-0,180162434862002	-0,871888197007975
Mboumba	2	1	Ci	Ci	Zi	bedroom	River valley	-0,342111008545588	0,315201504595315
Mboumba	2	1	Sa	Ci	Zi	bedroom	River valley	-0,180162434862002	-0,871888197007975
Mboumba	2	2	Ci	Ci	Zi	cellar	River valley	-0,342111008545588	0,315201504595315
Mboumba	2	3	Sa	Ci	Zi	cellar	River valley	-0,180162434862002	-0,871888197007975
Mboumba	2	4	Ci	Ci	Ci	bedroom	River valley	-0,904421339322114	0,159855341910477
Mboumba	3	1	Ci	Ci	Zi	kitchen	River valley	-0,342111008545588	0,315201504595315
Mboumba	3	2	Sa	Ci	Zi	kitchen	River valley	-0,180162434862002	-0,871888197007975
Mboumba	3	3	Sa	Bo	Pa	mechanical shop	River valley	0,906603453205354	-1,39526092640204
Mboumba	4	1	Ci	Ci	Zi	outdoor coutyard	River valley	-0,342111008545588	0,315201504595315
Mboumba	4	1	Ci	Ci	Zi	cellar	River valley	-0,342111008545588	0,315201504595315
Mboumba	4	2	Ci	Ci	Zi	cellar	River valley	-0,342111008545588	0,315201504595315
Mboumba	5	1	Ci	Ci	Pa	bedroom	River valley	-0,237441169643822	-0,412486676910013
Mboumba	5	1	Ci	Ci	Zi	bedroom	River valley	-0,342111008545588	0,315201504595315
Mboumba	5	2	Ci	Ci	Zi	cellar	River valley	-0,342111008545588	0,315201504595315
Mboumba	5	2	Ci	Ci	Zi	bedroom	River valley	-0,342111008545588	0,315201504595315
Mboumba	6	1	Ci	Ci	Ci	cellar	River valley	-0,904421339322114	0,159855341910477
Mboumba	6	1	Ci	Ci	Ci	kitchen	River valley	-0,904421339322114	0,159855341910477
Mboumba	7	1	Ci	Ci	Zi	bedroom	River valley	-0,342111008545588	0,315201504595315
Mboumba	7	1	Ci	Ci	Zi	cellar	River valley	-0,342111008545588	0,315201504595315
Mboumba	7	1	Ci	Ci	Zi	cellar	River valley	-0,342111008545588	0,315201504595315
Mboumba	8	1	Ba	Ba	Zi	outdoor coutyard	River valley	1,03238083081042	-1,43094268580983
Mboumba	8	1	Ba	Ba	Zi	bedroom	River valley	1,03238083081042	-1,43094268580983
Mboumba	8	1	Ba	Ba	Zi	bedroom	River valley	1,03238083081042	-1,43094268580983
Mboumba	8	2	Ba	Ba	Zi	bedroom	River valley	1,03238083081042	-1,43094268580983
Mboumba	8	2	Ba	Ba	Zi	bedroom	River valley	1,03238083081042	-1,43094268580983
Mboumba	9	1	Ci	Ci	Zi	cellar	River valley	-0,342111008545588	0,315201504595315
Mboumba	9	1	Ci	Ci	Zi	bedroom	River valley	-0,342111008545588	0,315201504595315
Mboumba	9	1	Ci	Ci	Zi	bedroom	River valley	-0,342111008545588	0,315201504595315
Mboumba	9	2	Sa	Ba	Zi	kitchen	River valley	0,257884114187208	-2,54569469545045
Mboumba	9	3	Sa	Ba	Zi	cellar	River valley	0,257884114187208	-2,54569469545045
Mboumba	10	1	Sa	Ci	Zi	kitchen	River valley	-0,180162434862002	-0,871888197007975
Mboumba	11	1	Sa	Ci	Zi	cellar	River valley	-0,180162434862002	-0,871888197007975
Mboumba	11	1	Ci	Ci	Zi	bedroom	River valley	-0,342111008545588	0,315201504595315
Mboumba	12	1	Ci	Ci	Zi	cellar	River valley	-0,342111008545588	0,315201504595315
Mboumba	12	1	Ci	Ci	Zi	cellar	River valley	-0,342111008545588	0,315201504595315
Mboumba	13	1	Ci	Ci	Zi	alimentary shop	River valley	-0,342111008545588	0,315201504595315
Mboumba	14	1	Ci	Ci	Zi	alimentary shop	River valley	-0,342111008545588	0,315201504595315
Mboumba	15	1	Ci	Ci	Zi	mechanical shop	River valley	-0,342111008545588	0,315201504595315
Mboumba	16	1	Ci	Ci	Zi	mechanical shop	River valley	-0,342111008545588	0,315201504595315
Mboumba	17	1	Ci	Ci	Zi	alimentary shop	River valley	-0,342111008545588	0,315201504595315
Mboumba	18	1	Sa	Ci	Zi	mechanical shop	River valley	-0,180162434862002	-0,871888197007975
Mboumba	19	1	Ci	Ci	Ci	cellar	River valley	-0,904421339322114	0,159855341910477
Mboumba	20	1	Ci	Ci	Zi	mechanical shop	River valley	-0,342111008545588	0,315201504595315
Mboumba	21	1	Ci	Ci	Ci	alimentary shop	River valley	-0,904421339322114	0,159855341910477
Mboumba	22	1	Ci	Ci	Pa	alimentary shop	River valley	-0,237441169643822	-0,412486676910013
Mboumba	23	1	Ci	Ci	Ci	alimentary shop	River valley	-0,904421339322114	0,159855341910477
Mboumba	24	1	Ci	Ci	Ci	alimentary shop	River valley	-0,904421339322114	0,159855341910477
Mboumba	25	1	Sa	Ba	Pa	alimentary shop	River valley	0,362553953088974	-3,27338287695578
Mboumba	26	1	Ci	Ci	Zi	alimentary shop	River valley	-0,342111008545588	0,315201504595315
Tessekere	1	1	Ci	Ci	Zi	kitchen	Central Ferlo	-0,342111008545588	0,315201504595315
Tessekere	1	1	Ci	Ci	Zi	bedroom	Central Ferlo	-0,342111008545588	0,315201504595315
Tessekere	1	1	Ci	Ci	Zi	cellar	Central Ferlo	-0,342111008545588	0,315201504595315
Tessekere	2	1	Ci	Ci	Zi	bedroom	Central Ferlo	-0,342111008545588	0,315201504595315
Tessekere	2	2	Sa	Ci	Zi	cellar	Central Ferlo	-0,180162434862002	-0,871888197007975
Tessekere	2	3	Ci	Ci	Zi	bedroom	Central Ferlo	-0,342111008545588	0,315201504595315
Tessekere	2	3	Ci	Ci	Zi	bedroom	Central Ferlo	-0,342111008545588	0,315201504595315
Tessekere	2	4	Ci	Ci	Zi	bedroom	Central Ferlo	-0,342111008545588	0,315201504595315
Tessekere	3	1	Ci	Ci	Zi	alimentary shop	Central Ferlo	-0,342111008545588	0,315201504595315
Tessekere	3	2	Ci	Ci	Zi	cellar	Central Ferlo	-0,342111008545588	0,315201504595315
Tessekere	4	1	Ci	Ci	Zi	alimentary shop	Central Ferlo	-0,342111008545588	0,315201504595315
Tessekere	5	1	Ci	Ci	Zi	cellar	Central Ferlo	-0,342111008545588	0,315201504595315
Tessekere	6	1	Ci	Ci	Zi	alimentary shop	Central Ferlo	-0,342111008545588	0,315201504595315
Tessekere	7	1	Ci	Ci	Zi	alimentary shop	Central Ferlo	-0,342111008545588	0,315201504595315
Tessekere	8	1	Ci	Ci	Zi	alimentary shop	Central Ferlo	-0,342111008545588	0,315201504595315
Tessekere	9	1	Ci	Ci	Pa	alimentary shop	Central Ferlo	-0,237441169643822	-0,412486676910013
Tessekere	10	1	Ci	Ci	Zi	alimentary shop	Central Ferlo	-0,342111008545588	0,315201504595315
Tessekere	11	1	Ci	Ci	Zi	outdoor coutyard	Central Ferlo	-0,342111008545588	0,315201504595315
Tessekere	11	1	Ci	Ci	Zi	bedroom	Central Ferlo	-0,342111008545588	0,315201504595315
Tessekere	12	1	Ci	Ci	Zi	outdoor coutyard	Central Ferlo	-0,342111008545588	0,315201504595315
Tessekere	12	1	Ci	Ci	Zi	cellar	Central Ferlo	-0,342111008545588	0,315201504595315
Tessekere	13	1	Ci	Ci	Zi	cellar	Central Ferlo	-0,342111008545588	0,315201504595315
Tessekere	13	1	Ci	Ci	Zi	alimentary shop	Central Ferlo	-0,342111008545588	0,315201504595315
Tessekere	14	1	Ci	Ci	Ci	bedroom	Central Ferlo	-0,904421339322114	0,159855341910477
Tessekere	14	1	Ci	Ci	Zi	cellar	Central Ferlo	-0,342111008545588	0,315201504595315
Tessekere	14	1	Ci	Ci	Ci	kitchen	Central Ferlo	-0,904421339322114	0,159855341910477
Tessekere	15	1	Ci	Ci	Zi	alimentary shop	Central Ferlo	-0,342111008545588	0,315201504595315
Tessekere	15	2	Ci	Ci	Zi	cellar	Central Ferlo	-0,342111008545588	0,315201504595315
Tessekere	15	2	Ci	Ci	Zi	bedroom	Central Ferlo	-0,342111008545588	0,315201504595315
Tessekere	15	2	Ci	Ci	Zi	bedroom	Central Ferlo	-0,342111008545588	0,315201504595315
Tessekere	15	3	Ci	Ci	Zi	bedroom	Central Ferlo	-0,342111008545588	0,315201504595315
Tessekere	15	3	Ci	Ci	Zi	bedroom	Central Ferlo	-0,342111008545588	0,315201504595315
Tessekere	15	4	Ci	Ba	Zi	kitchen	Central Ferlo	0,0959355405036207	-1,35860499384716
Tessekere	15	4	Ci	Ba	Zi	cellar	Central Ferlo	0,0959355405036207	-1,35860499384716
Tessekere	15	5	Ci	Ci	Zi	bedroom	Central Ferlo	-0,342111008545588	0,315201504595315
Tessekere	16	1	Ci	Ci	Zi	alimentary shop	Central Ferlo	-0,342111008545588	0,315201504595315
Tessekere	17	1	Ci	Ci	Zi	alimentary shop	Central Ferlo	-0,342111008545588	0,315201504595315
Tessekere	18	1	Ci	Ci	Zi	alimentary shop	Central Ferlo	-0,342111008545588	0,315201504595315
Tessekere	19	1	Ci	Ci	Zi	kitchen	Central Ferlo	-0,342111008545588	0,315201504595315
Tessekere	19	2	Ci	Ci	Pa	bedroom	Central Ferlo	-0,237441169643822	-0,412486676910013
Tessekere	19	2	Ci	Ci	Zi	cellar	Central Ferlo	-0,342111008545588	0,315201504595315
Tessekere	19	3	Ci	Ci	Pa	cellar	Central Ferlo	-0,237441169643822	-0,412486676910013
Tessekere	19	4	Ci	Ci	Zi	kitchen	Central Ferlo	-0,342111008545588	0,315201504595315
Tessekere	20	1	Sa	Ba	Pa	bedroom	Central Ferlo	0,362553953088974	-3,27338287695578
Tessekere	20	2	Ci	Ci	Zi	bedroom	Central Ferlo	-0,342111008545588	0,315201504595315
Tessekere	20	3	Ci	Ci	Zi	bedroom	Central Ferlo	-0,342111008545588	0,315201504595315
Tessekere	20	4	Sa	Ci	Pa	cellar	Central Ferlo	-0,0754925959602351	-1,5995763785133
Tessekere	21	1	Ci	Ci	Zi	bedroom	Central Ferlo	-0,342111008545588	0,315201504595315
Tessekere	21	1	Ci	Ci	Zi	bedroom	Central Ferlo	-0,342111008545588	0,315201504595315
Tessekere	21	2	Ci	Ci	Zi	kitchen	Central Ferlo	-0,342111008545588	0,315201504595315
Tessekere	22	1	Ci	Ba	Pa	bedroom	Central Ferlo	0,200605379405387	-2,08629317535249
Tessekere	23	1	Ci	Ci	Zi	bedroom	Central Ferlo	-0,342111008545588	0,315201504595315
Tessekere	23	2	Ci	Ba	Zi	kitchen	Central Ferlo	0,0959355405036207	-1,35860499384716
Tessekere	24	1	Ci	Ci	Zi	bedroom	Central Ferlo	-0,342111008545588	0,315201504595315
Tessekere	24	1	Ci	Ci	Zi	bedroom	Central Ferlo	-0,342111008545588	0,315201504595315
Tessekere	25	1	Ci	Ci	Zi	mechanical shop	Central Ferlo	-0,342111008545588	0,315201504595315
Labgar	1	1	Ci	Ci	Zi	alimentary shop	Central Ferlo	-0,342111008545588	0,315201504595315
Labgar	1	2	Ci	Ci	Zi	alimentary shop	Central Ferlo	-0,342111008545588	0,315201504595315
Labgar	2	1	Ba	Ci	Zi	mechanical shop	Central Ferlo	0,594334281761216	0,242863812632649
Labgar	3	1	Ci	Ci	Ci	alimentary shop	Central Ferlo	-0,904421339322114	0,159855341910477
Labgar	4	1	Ci	Ci	Zi	alimentary shop	Central Ferlo	-0,342111008545588	0,315201504595315
Labgar	5	1	Ci	Ci	Zi	alimentary shop	Central Ferlo	-0,342111008545588	0,315201504595315
Labgar	6	1	Ci	Ci	Zi	alimentary shop	Central Ferlo	-0,342111008545588	0,315201504595315
Labgar	7	1	Ci	Ci	Zi	alimentary shop	Central Ferlo	-0,342111008545588	0,315201504595315
Labgar	8	1	Ci	Ci	Zi	cellar	Central Ferlo	-0,342111008545588	0,315201504595315
Labgar	8	1	Ci	Ci	Zi	bedroom	Central Ferlo	-0,342111008545588	0,315201504595315
Labgar	8	2	Ci	Ci	Zi	bedroom	Central Ferlo	-0,342111008545588	0,315201504595315
Labgar	8	3	Ci	Ci	Zi	kitchen	Central Ferlo	-0,342111008545588	0,315201504595315
Labgar	8	3	Ci	Ci	Zi	bedroom	Central Ferlo	-0,342111008545588	0,315201504595315
Labgar	8	4	Ci	Ci	Zi	cellar	Central Ferlo	-0,342111008545588	0,315201504595315
Labgar	8	4	Ci	Ci	Zi	cellar	Central Ferlo	-0,342111008545588	0,315201504595315
Labgar	8	4	Ci	Ci	Zi	bedroom	Central Ferlo	-0,342111008545588	0,315201504595315
Labgar	8	4	Ci	Ci	Zi	bedroom	Central Ferlo	-0,342111008545588	0,315201504595315
Labgar	8	5	Ci	Ci	Zi	alimentary shop	Central Ferlo	-0,342111008545588	0,315201504595315
Labgar	9	1	Ci	Ci	Zi	cellar	Central Ferlo	-0,342111008545588	0,315201504595315
Labgar	9	1	Ci	Ci	Zi	bedroom	Central Ferlo	-0,342111008545588	0,315201504595315
Labgar	9	2	Ci	Ci	Zi	outdoor coutyard	Central Ferlo	-0,342111008545588	0,315201504595315
Labgar	10	1	Ci	Ci	Zi	alimentary shop	Central Ferlo	-0,342111008545588	0,315201504595315
Labgar	10	2	Ci	Ci	Zi	cellar	Central Ferlo	-0,342111008545588	0,315201504595315
Labgar	10	2	Ci	Ci	Zi	bedroom	Central Ferlo	-0,342111008545588	0,315201504595315
Labgar	11	1	Ci	Ci	Zi	alimentary shop	Central Ferlo	-0,342111008545588	0,315201504595315
Labgar	11	2	Ci	Ci	Pa	bedroom	Central Ferlo	-0,237441169643822	-0,412486676910013
Labgar	11	3	Ci	Ci	Pa	bedroom	Central Ferlo	-0,237441169643822	-0,412486676910013
Labgar	12	1	Ci	Ci	Pa	bedroom	Central Ferlo	-0,237441169643822	-0,412486676910013
Labgar	12	2	Sa	Ba	Pa	kitchen	Central Ferlo	0,362553953088974	-3,27338287695578
Labgar	12	3	Ci	Ci	Pa	bedroom	Central Ferlo	-0,237441169643822	-0,412486676910013
Labgar	12	4	Ci	Ci	Pa	bedroom	Central Ferlo	-0,237441169643822	-0,412486676910013
Labgar	12	5	Ci	Ci	Pa	bedroom	Central Ferlo	-0,237441169643822	-0,412486676910013
Labgar	13	1	Ci	Ci	Zi	alimentary shop	Central Ferlo	-0,342111008545588	0,315201504595315
Labgar	14	1	Ci	Ci	Zi	bedroom	Central Ferlo	-0,342111008545588	0,315201504595315
Labgar	15	1	Ci	Ci	Pa	bedroom	Central Ferlo	-0,237441169643822	-0,412486676910013
Labgar	15	1	Ci	Ci	Pa	bedroom	Central Ferlo	-0,237441169643822	-0,412486676910013
Labgar	15	2	Ba	Ba	Pa	cellar	Central Ferlo	1,13705066971219	-2,15863086731516
Labgar	16	1	Ba	Ci	Pa	cellar	Central Ferlo	0,699004120662982	-0,484824368872679
Labgar	17	1	Ci	Ci	Pa	bedroom	Central Ferlo	-0,237441169643822	-0,412486676910013
Labgar	17	2	Ci	Ci	Pa	bedroom	Central Ferlo	-0,237441169643822	-0,412486676910013
Labgar	18	1	Ba	Ci	Pa	bedroom	Central Ferlo	0,699004120662982	-0,484824368872679
Labgar	18	2	Ba	Ci	Pa	bedroom	Central Ferlo	0,699004120662982	-0,484824368872679
Labgar	19	1	Ci	Ci	Zi	cellar	Central Ferlo	-0,342111008545588	0,315201504595315
Labgar	19	2	Ci	Ci	Zi	cellar	Central Ferlo	-0,342111008545588	0,315201504595315
Labgar	19	3	Ci	Ci	Zi	cellar	Central Ferlo	-0,342111008545588	0,315201504595315
Labgar	19	3	Ci	Ci	Zi	bedroom	Central Ferlo	-0,342111008545588	0,315201504595315
Labgar	20	1	Ci	Ci	Zi	bedroom	Central Ferlo	-0,342111008545588	0,315201504595315
Labgar	20	2	Ci	Ci	Zi	cellar	Central Ferlo	-0,342111008545588	0,315201504595315
Labgar	20	2	Ci	Ci	Zi	bedroom	Central Ferlo	-0,342111008545588	0,315201504595315
Labgar	20	3	Ci	Ci	Zi	bedroom	Central Ferlo	-0,342111008545588	0,315201504595315
Labgar	20	4	Ci	Ci	Pa	bedroom	Central Ferlo	-0,237441169643822	-0,412486676910013
Labgar	21	1	Ci	Ci	Zi	alimentary shop	Central Ferlo	-0,342111008545588	0,315201504595315
Labgar	22	1	Ci	Ci	Zi	cellar	Central Ferlo	-0,342111008545588	0,315201504595315
Labgar	22	1	Ci	Ci	Zi	alimentary shop	Central Ferlo	-0,342111008545588	0,315201504595315
Labgar	23	1	Ci	Ci	Zi	outdoor coutyard	Central Ferlo	-0,342111008545588	0,315201504595315
Labgar	23	1	Ci	Ci	Zi	bedroom	Central Ferlo	-0,342111008545588	0,315201504595315
Labgar	23	1	Ci	Ci	Zi	bedroom	Central Ferlo	-0,342111008545588	0,315201504595315
Labgar	24	1	Ci	Ci	Zi	alimentary shop	Central Ferlo	-0,342111008545588	0,315201504595315
Labgar	25	1	Ci	Ci	Zi	bedroom	Central Ferlo	-0,342111008545588	0,315201504595315
Labgar	26	1	Sa	Ba	Zi	alimentary shop	Central Ferlo	0,257884114187208	-2,54569469545045
Labgar	27	1	Ba	Ci	Zi	cellar	Central Ferlo	0,594334281761216	0,242863812632649
Labgar	27	1	Ba	Ci	Zi	cellar	Central Ferlo	0,594334281761216	0,242863812632649
Widou Thiengoly	1	1	Ci	Ci	Pa	bedroom	Central Ferlo	-0,237441169643822	-0,412486676910013
Widou Thiengoly	1	2	Ci	Ci	Zi	bedroom	Central Ferlo	-0,342111008545588	0,315201504595315
Widou Thiengoly	1	3	Sa	Ba	Pa	bedroom	Central Ferlo	0,362553953088974	-3,27338287695578
Widou Thiengoly	2	1	Ci	Ci	Zi	bedroom	Central Ferlo	-0,342111008545588	0,315201504595315
Widou Thiengoly	2	1	Ci	Ci	Zi	bedroom	Central Ferlo	-0,342111008545588	0,315201504595315
Widou Thiengoly	3	1	Ci	Ci	Zi	bedroom	Central Ferlo	-0,342111008545588	0,315201504595315
Widou Thiengoly	4	1	Ci	Ci	Zi	alimentary shop	Central Ferlo	-0,342111008545588	0,315201504595315
Widou Thiengoly	5	1	Ci	Ci	Zi	cellar	Central Ferlo	-0,342111008545588	0,315201504595315
Widou Thiengoly	5	1	Ci	Ci	Zi	bedroom	Central Ferlo	-0,342111008545588	0,315201504595315
Widou Thiengoly	5	1	Ci	Ci	Zi	cellar	Central Ferlo	-0,342111008545588	0,315201504595315
Widou Thiengoly	6	1	Ci	Ci	Zi	bedroom	Central Ferlo	-0,342111008545588	0,315201504595315
Widou Thiengoly	6	2	Ci	Ci	Zi	bedroom	Central Ferlo	-0,342111008545588	0,315201504595315
Widou Thiengoly	7	1	Ci	Ci	Zi	bedroom	Central Ferlo	-0,342111008545588	0,315201504595315
Widou Thiengoly	7	1	Ci	Ci	Zi	bedroom	Central Ferlo	-0,342111008545588	0,315201504595315
Widou Thiengoly	8	1	Ci	Ci	Zi	cellar	Central Ferlo	-0,342111008545588	0,315201504595315
Widou Thiengoly	8	1	Ci	Ci	Zi	bedroom	Central Ferlo	-0,342111008545588	0,315201504595315
Widou Thiengoly	9	1	Ci	Ci	Zi	alimentary shop	Central Ferlo	-0,342111008545588	0,315201504595315
Widou Thiengoly	10	1	Ci	Ci	Zi	alimentary shop	Central Ferlo	-0,342111008545588	0,315201504595315
Widou Thiengoly	11	1	Ba	Ci	Zi	kitchen	Central Ferlo	0,594334281761216	0,242863812632649
Widou Thiengoly	11	1	Ba	Ci	Zi	kitchen	Central Ferlo	0,594334281761216	0,242863812632649
Widou Thiengoly	11	2	Ci	Ci	Zi	bedroom	Central Ferlo	-0,342111008545588	0,315201504595315
Widou Thiengoly	11	3	Ci	Ci	Zi	outdoor coutyard	Central Ferlo	-0,342111008545588	0,315201504595315
Widou Thiengoly	11	3	Ci	Ci	Zi	cellar	Central Ferlo	-0,342111008545588	0,315201504595315
Widou Thiengoly	11	4	Ci	Ci	Zi	cellar	Central Ferlo	-0,342111008545588	0,315201504595315
Widou Thiengoly	11	5	Ci	Ci	Zi	cellar	Central Ferlo	-0,342111008545588	0,315201504595315
Widou Thiengoly	11	6	Ci	Ci	Zi	cellar	Central Ferlo	-0,342111008545588	0,315201504595315
Widou Thiengoly	11	7	Ci	Ci	Zi	bedroom	Central Ferlo	-0,342111008545588	0,315201504595315
Widou Thiengoly	11	7	Ci	Ci	Zi	bedroom	Central Ferlo	-0,342111008545588	0,315201504595315
Widou Thiengoly	11	7	Ci	Ci	Zi	bedroom	Central Ferlo	-0,342111008545588	0,315201504595315
Widou Thiengoly	11	7	Ci	Ci	Zi	cellar	Central Ferlo	-0,342111008545588	0,315201504595315
Widou Thiengoly	12	1	Ci	Ci	Zi	cellar	Central Ferlo	-0,342111008545588	0,315201504595315
Widou Thiengoly	12	1	Ci	Ci	Zi	alimentary shop	Central Ferlo	-0,342111008545588	0,315201504595315
Widou Thiengoly	12	2	Ci	Ci	Zi	cellar	Central Ferlo	-0,342111008545588	0,315201504595315
Widou Thiengoly	12	3	Sa	Ci	Zi	kitchen	Central Ferlo	-0,180162434862002	-0,871888197007975
Widou Thiengoly	13	1	Ci	Ci	Zi	alimentary shop	Central Ferlo	-0,342111008545588	0,315201504595315
Widou Thiengoly	14	1	Ci	Ci	Zi	bedroom	Central Ferlo	-0,342111008545588	0,315201504595315
Widou Thiengoly	14	1	Ci	Ci	Zi	bedroom	Central Ferlo	-0,342111008545588	0,315201504595315
Widou Thiengoly	15	1	Ci	Ci	Zi	bedroom	Central Ferlo	-0,342111008545588	0,315201504595315
Widou Thiengoly	15	4	Ci	Ci	Zi	cellar	Central Ferlo	-0,342111008545588	0,315201504595315
Widou Thiengoly	16	1	Ci	Ci	Zi	alimentary shop	Central Ferlo	-0,342111008545588	0,315201504595315
Widou Thiengoly	16	1	Ci	Ci	Zi	cellar	Central Ferlo	-0,342111008545588	0,315201504595315
Widou Thiengoly	16	1	Ci	Ci	Zi	alimentary shop	Central Ferlo	-0,342111008545588	0,315201504595315
Widou Thiengoly	16	2	Ci	Ci	Zi	cellar	Central Ferlo	-0,342111008545588	0,315201504595315
Widou Thiengoly	16	2	Ci	Ci	Zi	cellar	Central Ferlo	-0,342111008545588	0,315201504595315
Widou Thiengoly	16	3	Ci	Ci	Zi	cellar	Central Ferlo	-0,342111008545588	0,315201504595315
Widou Thiengoly	17	1	Ci	Ci	Zi	bedroom	Central Ferlo	-0,342111008545588	0,315201504595315
Widou Thiengoly	17	1	Ci	Ci	Zi	bedroom	Central Ferlo	-0,342111008545588	0,315201504595315
Widou Thiengoly	18	1	Ci	Ci	Zi	cellar	Central Ferlo	-0,342111008545588	0,315201504595315
Widou Thiengoly	18	1	Ci	Ci	Zi	alimentary shop	Central Ferlo	-0,342111008545588	0,315201504595315
Widou Thiengoly	19	1	Ci	Ci	Zi	bedroom	Central Ferlo	-0,342111008545588	0,315201504595315
Widou Thiengoly	19	2	Ci	Ci	Zi	bedroom	Central Ferlo	-0,342111008545588	0,315201504595315
Widou Thiengoly	20	1	Sa	Ba	Pa	alimentary shop	Central Ferlo	0,362553953088974	-3,27338287695578
Widou Thiengoly	21	1	Ci	Ci	Zi	cellar	Central Ferlo	-0,342111008545588	0,315201504595315
Widou Thiengoly	21	1	Ci	Ci	Zi	bedroom	Central Ferlo	-0,342111008545588	0,315201504595315
Widou Thiengoly	21	1	Sa	Ci	Zi	bedroom	Central Ferlo	-0,180162434862002	-0,871888197007975
Widou Thiengoly	22	1	Ci	Ci	Zi	bedroom	Central Ferlo	-0,342111008545588	0,315201504595315
Widou Thiengoly	22	1	Sa	Ba	Pa	bedroom	Central Ferlo	0,362553953088974	-3,27338287695578
Widou Thiengoly	23	1	Sa	Ba	Pa	alimentary shop	Central Ferlo	0,362553953088974	-3,27338287695578
Widou Thiengoly	23	2	Ci	Ci	Zi	bedroom	Central Ferlo	-0,342111008545588	0,315201504595315
Widou Thiengoly	23	3	Ci	Ci	Zi	alimentary shop	Central Ferlo	-0,342111008545588	0,315201504595315
Widou Thiengoly	23	3	Ci	Ci	Zi	cellar	Central Ferlo	-0,342111008545588	0,315201504595315
Widou Thiengoly	24	1	Ci	Ci	Zi	bedroom	Central Ferlo	-0,342111008545588	0,315201504595315
Widou Thiengoly	24	2	Sa	Ba	Pa	alimentary shop	Central Ferlo	0,362553953088974	-3,27338287695578
Widou Thiengoly	25	1	Ci	Ci	Zi	alimentary shop	Central Ferlo	-0,342111008545588	0,315201504595315
Widou Thiengoly	26	1	Ci	Ci	Zi	cellar	Central Ferlo	-0,342111008545588	0,315201504595315
Widou Thiengoly	26	1	Ci	Ci	Zi	cellar	Central Ferlo	-0,342111008545588	0,315201504595315
Widou Thiengoly	26	1	Ci	Ci	Zi	bedroom	Central Ferlo	-0,342111008545588	0,315201504595315
Widou Thiengoly	27	1	Ci	Ci	Pa	bedroom	Central Ferlo	-0,237441169643822	-0,412486676910013
Widou Thiengoly	27	2	Ci	Ci	Zi	cellar	Central Ferlo	-0,342111008545588	0,315201504595315
Widou Thiengoly	27	3	Ci	Ci	Zi	cellar	Central Ferlo	-0,342111008545588	0,315201504595315
Widou Thiengoly	27	3	Ci	Ci	Zi	bedroom	Central Ferlo	-0,342111008545588	0,315201504595315
Widou Thiengoly	27	3	Ci	Ci	Zi	bedroom	Central Ferlo	-0,342111008545588	0,315201504595315
Widou Thiengoly	27	3	Ci	Ci	Zi	bedroom	Central Ferlo	-0,342111008545588	0,315201504595315
Widou Thiengoly	27	3	Ci	Ci	Zi	cellar	Central Ferlo	-0,342111008545588	0,315201504595315
Widou Thiengoly	27	4	Sa	Ba	Zi	kitchen	Central Ferlo	0,257884114187208	-2,54569469545045
Widou Thiengoly	28	1	Ci	Ci	Zi	alimentary shop	Central Ferlo	-0,342111008545588	0,315201504595315
Widou Thiengoly	29	1	Sa	Ba	Pa	bedroom	Central Ferlo	0,362553953088974	-3,27338287695578
Widou Thiengoly	30	1	Sa	Ba	Pa	bedroom	Central Ferlo	0,362553953088974	-3,27338287695578
Widou Thiengoly	31	1	Ci	Ci	Zi	bedroom	Central Ferlo	-0,342111008545588	0,315201504595315
